# Supplementary material for: Impact of congenital cytomegalovirus infection on transcriptomes from archived dried blood spots in relation to long-term clinical outcome
Source: PLoS One. 2018 Jul 19;13(7):e0200652. doi: 10.1371/journal.pone.0200652 (PMC6053152; doi:10.1371/journal.pone.0200652)
Supplement: S1 Table — Gene names of x-axis of Fig 1 concerning the innate immune response in relation to CMV viral load as continuous variable. (XLSX) [file pone.0200652.s001.xlsx]

## Sheet: Sheet1
Genes	p-value
ISG15	0.000941268
RSAD2	0.00124595
GSDMD	0.0021428
OASL	0.00221134
IGHG1	0.00278884
PRDM1	0.00690212
OAS3	0.00692298
BST2	0.00797293
NLRC5	0.0081221
IFIT3	0.00870774
PML	0.0109277
HERC5	0.0115963
IFIH1	0.0127828
SERPING1	0.0131304
ADAR	0.0132708
APOL1	0.0136662
EIF2AK2	0.0140194
JAK3	0.0153039
IFIT5	0.0156511
ZNF683	0.0162666
MX1	0.0168549
IFITM3	0.017141
FCGR1A	0.0173036
IRF7	0.0173647
DDX60	0.0173682
OAS2	0.0176394
APOBEC3F	0.0186748
APOBEC3G	0.0198424
IFITM1	0.0201873
IFIT1	0.0207448
ZBP1	0.0236715
ISG20	0.0242656
IFIT2	0.0242875
TBKBP1	0.0244253
NLRP2	0.0254469
C4B	0.026182
ZC3HAV1	0.0313106
DDX58	0.0327801
OAS1	0.036661
DEFB129	0.0393298
SLAMF6	0.0408504
DEFB114	0.0418339
TRIM25	0.0426917
IFI16	0.0432241
SPON2	0.0440358
GPER1	0.04425
TNK1	0.0456951
DHX58	0.0503488
B2M	0.0519047
IL36RN	0.0531464
CD300LB	0.0548234
TRIM21	0.0558805
NR1H4	0.0579391
SLAMF7	0.0624942
MX2	0.0659715
KLRD1	0.0687141
ELF4	0.0717183
SARM1	0.075746
MATK	0.0833059
ZAP70	0.0834257
APOBEC3D	0.084495
TBK1	0.0921632
PTK2B	0.0952237
IRAK1	0.100341
FCN1	0.102443
TRIM5	0.102823
IFNA21	0.107856
APCS	0.111613
UBC	0.113872
SIGLEC14	0.116829
IFNA13	0.120134
IRF1	0.121075
APOBEC3C	0.123334
IL23A	0.124361
IGHG2	0.12533
ANXA1	0.125639
TRIM15	0.129476
IGHA1	0.129541
BPIFB1	0.129834
NOD1	0.129882
JCHAIN	0.131389
NRROS	0.133758
TNK2	0.136114
SLAMF1	0.138309
VSIG4	0.138429
FRK	0.140927
CLEC5A	0.141787
PRKD1	0.149494
CLEC10A	0.149826
TRIM14	0.153772
IGHG4	0.155054
AIM2	0.158802
SIGLEC15	0.159036
MST1R	0.159982
CSK	0.160345
TRIM26	0.164024
IL36B	0.165456
LY86	0.166043
SIRPB1	0.166103
CFI	0.166713
IGHV3OR16-9	0.169848
IL1RL2	0.171855
PGLYRP2	0.181715
SERINC3	0.186202
DEFB116	0.192364
IFNA6	0.193402
SRC	0.195442
HMGB2	0.199923
IFNL1	0.200113
FGA	0.20208
SRPK1	0.205027
IL27	0.207267
TRIM11	0.207633
NLRX1	0.21257
F12	0.212986
MR1	0.214714
FES	0.214743
NFKB1	0.220873
KLRG1	0.224745
CFP	0.22522
GATA3	0.226805
NLRP3	0.22735
FBXO9	0.229944
BPIFB3	0.233443
IGHV3-23	0.23391
KLRK1	0.237755
TEC	0.237892
IKBKG	0.243469
DEFB105B	0.243754
DEFB106A	0.243754
DEFB4B	0.243754
DEFB103B	0.243754
DEFB104B	0.243754
RP11-330H6.5	0.243754
DEFB103A	0.243754
C4BPA	0.245145
CARD9	0.256586
IL23R	0.256792
KLRC2	0.259554
C8B	0.261319
PTK6	0.263872
APOBEC3B	0.26568
DEFA3	0.265718
SAA1	0.269582
TRIM62	0.271587
SIRT2	0.272561
C1QBP	0.277579
MB21D1	0.280648
SMPDL3B	0.282611
TRIM28	0.283463
CACTIN	0.288405
LGALS3	0.290312
IFNA5	0.292207
APOBEC3A	0.295402
HMGB1	0.298754
CHID1	0.302785
BLK	0.310879
POLR3H	0.313186
RNASE7	0.313338
CLEC7A	0.3147
LCK	0.319293
NCR2	0.324219
DMBT1	0.324328
C1QB	0.324329
DEFA5	0.325841
IFITM2	0.327453
CR2	0.336063
POLR3D	0.33743
C2	0.33987
JAK2	0.34378
IFNA14	0.344007
DAB2IP	0.345152
ECSIT	0.348805
AXL	0.349291
ADAM15	0.349431
CD84	0.349826
DEFB107A	0.351772
DEFB113	0.356459
TRIM4	0.357159
CORO1A	0.357995
C4A	0.359467
GZMM	0.360538
IL1RAP	0.367665
CASP4	0.368703
IFNL2	0.368742
SUSD4	0.369035
YES1	0.370664
COLEC12	0.37434
TRIM56	0.374573
C1R	0.380152
C5	0.381311
UNC93B1	0.382028
CD6	0.382724
DEFB134	0.38292
MASP2	0.389879
DEFB115	0.391063
CAPZA1	0.395999
KRT16	0.396258
ANKRD17	0.39673
PGLYRP4	0.396832
C9	0.401301
PGLYRP3	0.401308
FCN2	0.409888
CYLD	0.417223
CSF1R	0.417311
IRGM	0.419506
IFNL3	0.421101
TRIM35	0.422661
IGHE	0.422715
DEFB125	0.423445
RPS27A	0.424683
CD180	0.426984
OTULIN	0.427181
PADI4	0.43268
ITK	0.436425
DEFB126	0.43915
FYN	0.439666
DEFA4	0.440394
ATG5	0.44041
PIK3CD	0.445034
FCN3	0.447053
APP	0.448443
S100A9	0.449149
IFNA10	0.451904
TRIM13	0.452867
SSC5D	0.454306
MAP3K5	0.455762
PPP1R14B	0.455812
SH2D1B	0.460308
ABL2	0.462638
IRAK4	0.464302
SLPI	0.467235
SH2D1A	0.473729
TICAM1	0.477811
TLR10	0.479398
CYBB	0.482487
FER	0.487724
MEFV	0.495663
DEFB133	0.496912
RNF135	0.498438
IPO7	0.500002
DEFA1	0.503108
TREM1	0.507858
TREML1	0.508195
MAP4K2	0.511137
TLR3	0.511381
MIF	0.515355
PIK3CG	0.515471
ITCH	0.517939
SRMS	0.519046
CSF1	0.520206
DEFB132	0.522895
AKAP8	0.527116
C4BPB	0.529634
TLR6	0.531051
TRIM10	0.532417
NLRP1	0.53807
CD1D	0.553429
PYCARD	0.554175
TRIL	0.554277
TMEM173	0.55634
TLR8	0.559893
NLRC4	0.562263
TRIM38	0.569028
TRIM8	0.5699
LILRA5	0.571382
POLR3A	0.574005
DEFB105A	0.574688
ATG12	0.575549
SYK	0.582142
C1QC	0.583275
F2RL1	0.584031
CRCP	0.588167
APOBEC3H	0.589558
CD300E	0.590764
LGR4	0.595131
AGER	0.59624
C1S	0.597373
CYBA	0.598594
TYK2	0.600376
BMX	0.601607
CD209	0.609522
CLEC4E	0.613533
NAIP	0.614603
ANKHD1	0.617735
DEFB131	0.617773
DEFB123	0.618254
DEFB119	0.620405
CTD-2313N18.7	0.621568
DEFB110	0.6218
PCBP2	0.621866
PPARG	0.625958
DEFB135	0.628831
AKIRIN2	0.630238
TRAF3	0.630484
LCN2	0.630553
BTK	0.633644
MARCO	0.637093
PGLYRP1	0.639625
IKBKB	0.640001
CLEC6A	0.642067
DEFB127	0.644637
IFNA8	0.645551
HAVCR2	0.648078
JAK1	0.648204
CFH	0.655687
IRF3	0.658697
TRIM32	0.65994
POLR3G	0.660913
C6	0.664737
DDX3X	0.665345
CAMP	0.670388
DEFB1	0.670924
PSTPIP1	0.671938
CRISP3	0.676667
DEFB107B	0.677907
ACOD1	0.690821
VNN1	0.690968
DEFA6	0.693485
CLEC4D	0.697078
BPIFA1	0.698903
MASP1	0.700528
SFTPD	0.703156
TIRAP	0.703563
FADD	0.703854
RELB	0.70935
SEC14L1	0.709388
RIPK2	0.714778
LY9	0.715134
S100A7	0.715489
TNFAIP8L2	0.717501
C1RL	0.722639
ZBTB1	0.726546
IL36G	0.726578
TKFC	0.730359
TLR4	0.73202
CNPY3	0.735007
CFB	0.736883
CR1	0.737907
TYROBP	0.740064
CFD	0.744376
S100A8	0.744647
C8A	0.748538
DEFB128	0.749378
POLR3E	0.749868
CLU	0.75406
TLR7	0.771377
NLRP6	0.775401
ABL1	0.777127
CHUK	0.780608
NCF2	0.78186
IFNA1	0.787466
SAMHD1	0.788176
CLEC4A	0.789672
CD14	0.791288
CD244	0.793916
IL34	0.79432
TLR2	0.79657
DEFB124	0.79791
TLR9	0.799371
MBL2	0.803862
BCL10	0.805894
IFNA4	0.809461
DEFB108B	0.813971
CLEC4M	0.814278
IFNA2	0.815028
REL	0.817303
IRF5	0.819374
IGLL1	0.820055
NOD2	0.822317
DEFB106B	0.8234
DEFB104A	0.826435
IL36A	0.828204
DEFB4A	0.837082
TRIM27	0.840508
STYK1	0.847842
MYD88	0.848049
DEFB118	0.849625
TRIM31	0.850906
NFKB2	0.852937
ANG	0.853733
MID2	0.855116
NLRP2B	0.859499
C7	0.862144
FGR	0.862209
TICAM2	0.862765
CAPZA2	0.863975
TOLLIP	0.866939
FGB	0.867164
S100A12	0.873237
POLR3F	0.875778
POLR3B	0.875939
TREM2	0.878637
CHGA	0.884416
IGLL5	0.885704
IFNW1	0.889572
C1QA	0.892661
LY96	0.896104
HMGB3	0.896686
HCK	0.897488
TLR5	0.899291
MALT1	0.902544
IFNA7	0.909375
TLR1	0.917164
IFNE	0.917399
NCF1	0.918126
S100B	0.918741
POLR3C	0.919783
ADARB1	0.925491
PTX3	0.933844
NLRP10	0.936244
IFNA16	0.939474
UBB	0.939728
LYN	0.939899
SDHAF4	0.941098
CD46	0.941828
PTK2	0.943769
ARHGEF2	0.947079
CD55	0.949312
UBA52	0.952537
C3	0.953827
CLEC4C	0.956763
DEFB112	0.957212
MAVS	0.963976
DEFA1B	0.967257
FCER1G	0.97054
LBP	0.97307
C8G	0.973264
MSRB1	0.978183
SRPK2	0.978345
POLR3K	0.981455
IFNA17	0.98443
SERINC5	0.985319
PYDC1	0.990753
DEFB121	0.990881
