# Supplementary material for: Impact of congenital cytomegalovirus infection on transcriptomes from archived dried blood spots in relation to long-term clinical outcome
Source: PLoS One. 2018 Jul 19;13(7):e0200652. doi: 10.1371/journal.pone.0200652 (PMC6053152; doi:10.1371/journal.pone.0200652)
Supplement: S2 Table — (XLSX) [file pone.0200652.s002.xlsx]

## Sheet: 180510_read_counts_per_gene_Rov
Gene ID	RNA04	RNA05	RNA06	RNA07	RNA08	RNA09	RNA10	RNA11	RNA12	RNA13	RNA14	RNA15	RNA16	RNA17	RNA18	RNA19	RNA20	RNA21
ENSG00000000003	10	4	12	14	6	5	4	5	8	16	9	12	10	11	9	4	12	6
ENSG00000000005	2	3	4	4	2	1	2	1	0	0	2	0	0	0	1	0	1	0
ENSG00000000419	91	86	75	64	114	93	159	148	179	141	66	115	141	108	143	74	132	185
ENSG00000000457	292	340	292	296	333	365	458	356	462	431	267	479	530	349	504	365	405	492
ENSG00000000460	125	133	121	135	116	164	269	187	183	175	97	225	192	169	180	165	246	257
ENSG00000000938	3929	2977	2710	2196	2784	3758	3134	3418	3632	2446	1996	2574	4130	2740	2896	1614	3301	2751
ENSG00000000971	48	14	32	32	29	39	24	34	24	9	30	19	16	26	7	18	34	14
ENSG00000001036	106	85	51	99	90	117	142	105	145	111	58	81	166	82	95	57	167	109
ENSG00000001084	525	1637	630	911	245	836	1647	2566	1209	733	2010	2158	2100	2436	1620	1259	1547	687
ENSG00000001167	539	678	500	563	668	662	862	817	881	808	499	807	901	587	819	623	756	677
ENSG00000001460	25	28	34	35	44	30	30	38	44	33	39	42	35	34	33	28	33	45
ENSG00000001461	555	621	602	806	907	666	783	738	757	754	426	791	682	696	703	614	630	826
ENSG00000001497	159	214	216	249	318	217	309	270	233	267	127	271	249	189	239	210	240	236
ENSG00000001561	99	75	130	96	72	62	226	169	248	222	100	241	178	187	166	147	185	382
ENSG00000001617	0	1	0	0	2	4	2	0	0	2	2	0	0	0	4	1	3	3
ENSG00000001626	33	6	15	13	11	32	7	4	5	4	25	6	2	0	9	21	10	7
ENSG00000001629	672	690	604	730	731	652	1136	923	1031	1038	492	1067	1036	888	928	759	954	1324
ENSG00000001630	12	3	7	2	5	3	4	0	1	2	9	0	4	3	2	6	5	4
ENSG00000001631	561	610	445	608	610	554	1137	883	1123	894	510	1001	1016	777	916	686	969	1120
ENSG00000002016	157	115	185	192	224	192	200	235	246	249	73	202	210	163	232	173	207	264
ENSG00000002079	7	3	3	6	3	12	5	5	2	3	13	6	3	0	6	8	4	1
ENSG00000002330	18	29	26	26	43	51	35	45	25	34	27	32	48	30	33	47	28	44
ENSG00000002549	1342	266	431	190	686	304	294	366	403	248	253	557	317	395	272	185	430	1235
ENSG00000002586	233	215	296	298	306	430	315	288	394	312	381	488	295	377	295	227	360	492
ENSG00000002587	19	27	16	46	33	22	61	34	59	26	33	57	28	22	28	11	22	43
ENSG00000002726	6	15	12	6	4	27	6	9	3	4	19	23	5	6	20	11	5	2
ENSG00000002745	8	4	5	4	13	6	8	3	8	5	3	4	1	7	7	5	3	13
ENSG00000002746	21	3	17	6	20	22	8	5	2	2	10	3	2	1	10	15	14	7
ENSG00000002822	300	339	320	373	493	363	399	389	329	314	168	275	352	323	334	274	267	315
ENSG00000002834	1476	1808	1429	1480	1489	2051	1642	1698	1851	1443	1280	1807	1807	1597	1528	1132	1449	1595
ENSG00000002919	286	234	187	197	288	361	313	289	422	284	190	301	319	219	261	154	289	185
ENSG00000002933	36	76	66	9	47	154	118	117	109	66	18	45	38	15	94	47	67	7
ENSG00000003056	545	445	555	528	630	594	751	750	728	625	286	706	732	633	570	512	711	790
ENSG00000003096	22	14	20	19	18	7	11	7	10	7	20	9	8	6	10	14	8	0
ENSG00000003137	12	0	1	1	1	2	5	21	1	1	3	16	1	2	6	0	6	0
ENSG00000003147	35	32	37	54	32	45	107	39	43	57	41	35	38	25	53	31	46	67
ENSG00000003249	5	4	11	5	5	3	9	26	5	17	1	0	5	12	10	21	7	1
ENSG00000003393	362	357	243	388	381	428	663	493	612	513	337	571	594	394	532	291	435	680
ENSG00000003400	1292	1211	935	1092	1273	1165	1357	1202	1242	1483	772	1241	1382	1043	1180	807	1275	1293
ENSG00000003402	7851	9304	6385	5207	6833	10662	10491	10891	12682	8509	6102	11410	11610	7763	10585	5969	8289	8870
ENSG00000003436	76	39	49	72	48	97	250	187	119	103	176	166	77	103	128	122	123	102
ENSG00000003509	121	158	148	189	196	163	327	273	320	274	116	288	319	169	277	209	294	281
ENSG00000003756	1915	2272	1981	2448	2833	2506	3993	3298	4356	3771	1575	3325	3528	2609	3364	2256	3203	3256
ENSG00000003987	15	8	12	13	9	7	11	2	1	2	12	5	6	2	8	3	10	9
ENSG00000003989	14	5	7	8	8	18	4	4	3	2	11	4	1	4	2	12	7	7
ENSG00000004059	126	134	139	134	147	156	144	144	169	143	76	129	180	123	159	118	155	139
ENSG00000004139	123	99	166	156	199	139	124	109	107	130	58	172	127	118	113	119	105	117
ENSG00000004142	177	149	147	194	169	179	184	160	180	149	207	170	177	201	156	120	176	173
ENSG00000004399	381	371	381	490	428	698	421	533	447	436	104	234	715	316	529	228	545	138
ENSG00000004455	526	505	464	598	593	591	812	611	744	663	338	594	703	575	627	435	756	707
ENSG00000004468	846	585	542	961	776	657	1161	794	1059	981	389	1330	966	783	883	715	827	2138
ENSG00000004478	232	258	202	245	335	236	233	235	212	238	171	216	221	252	293	201	187	242
ENSG00000004487	361	523	355	434	444	457	644	526	597	521	286	577	549	445	539	396	598	618
ENSG00000004534	1938	1759	2217	1860	2957	2369	2742	2781	2711	2726	1421	2568	2689	1932	2643	1946	2951	2530
ENSG00000004660	96	132	79	144	124	200	162	205	190	118	119	168	284	128	174	126	207	99
ENSG00000004700	352	331	271	208	350	331	513	393	490	450	200	510	512	434	418	226	441	666
ENSG00000004766	389	492	370	443	415	432	1014	716	883	724	426	773	780	650	770	590	912	933
ENSG00000004776	0	0	1	0	0	1	2	1	0	2	0	1	0	1	2	0	1	0
ENSG00000004777	42	46	62	48	87	72	115	60	43	59	40	46	76	63	64	69	51	48
ENSG00000004779	63	77	56	71	81	57	94	85	88	77	33	69	87	85	74	36	72	105
ENSG00000004799	122	273	100	98	161	259	287	182	176	110	54	116	205	225	359	135	671	109
ENSG00000004809	51	43	23	18	34	28	44	19	43	26	50	31	21	22	28	16	20	20
ENSG00000004838	17	14	16	19	28	11	12	32	20	18	14	17	21	28	26	4	14	12
ENSG00000004846	54	36	22	40	19	33	54	78	26	27	50	28	31	40	34	25	50	57
ENSG00000004848	1	1	0	0	0	1	0	1	2	0	0	0	0	1	2	2	1	3
ENSG00000004864	195	167	139	169	178	215	304	195	306	224	130	247	271	205	263	107	287	175
ENSG00000004866	68	46	75	65	58	82	88	77	75	47	80	96	56	80	72	80	95	67
ENSG00000004897	1041	1420	869	1169	660	1202	2226	2449	2022	1391	1389	2119	2090	2157	1907	1301	1984	1965
ENSG00000004939	2950	5696	5306	3944	336	3588	7659	11622	3539	1473	24157	7917	10905	21282	7575	5652	3988	2573
ENSG00000004948	14	4	3	3	11	10	5	3	2	1	13	1	0	0	2	16	2	7
ENSG00000004961	69	79	50	47	60	80	101	81	98	70	41	94	73	83	66	38	80	69
ENSG00000004975	97	132	122	148	199	136	141	130	118	126	76	105	130	113	165	118	144	131
ENSG00000005001	1	0	1	1	1	2	3	1	0	0	1	0	2	2	0	0	0	0
ENSG00000005007	790	807	754	722	942	1142	1081	938	962	819	580	792	942	743	847	674	710	795
ENSG00000005020	627	676	335	423	520	811	1039	780	1023	767	630	797	1012	702	901	420	839	776
ENSG00000005022	307	451	303	486	388	477	497	419	431	415	218	373	465	413	438	335	486	558
ENSG00000005059	344	383	259	313	429	349	514	410	634	544	219	600	437	378	578	341	492	560
ENSG00000005073	3	0	1	0	1	1	1	1	0	0	1	0	0	0	2	0	1	0
ENSG00000005075	66	77	51	80	64	85	72	89	75	57	64	77	87	114	62	47	58	79
ENSG00000005100	186	186	195	234	248	200	312	299	306	290	169	280	314	203	306	238	268	243
ENSG00000005102	12	31	13	15	25	16	34	27	30	15	24	23	31	17	78	31	21	37
ENSG00000005108	39	11	21	18	38	40	29	18	10	13	41	28	8	10	16	12	18	42
ENSG00000005156	414	396	362	513	470	498	616	482	504	525	346	481	543	407	509	461	529	598
ENSG00000005175	326	468	274	283	355	431	678	556	656	529	332	644	792	427	640	432	637	801
ENSG00000005187	187	135	102	205	146	213	355	218	332	224	363	271	257	301	309	146	230	199
ENSG00000005189	22	34	25	42	18	46	56	34	50	27	40	33	27	33	37	44	53	33
ENSG00000005194	139	140	115	183	177	163	197	168	202	197	70	184	178	148	171	116	165	149
ENSG00000005206	125	162	161	194	259	225	243	190	173	197	124	149	202	132	159	170	154	119
ENSG00000005238	566	699	492	510	330	707	1001	943	760	417	840	647	1018	936	679	486	635	431
ENSG00000005243	4	2	7	10	9	10	6	3	2	2	9	2	2	5	3	2	5	7
ENSG00000005249	330	427	349	496	299	680	1018	1091	1059	523	1323	1227	745	967	1148	806	1012	836
ENSG00000005302	868	888	635	836	872	876	1391	1408	1480	1376	590	1385	1503	921	1257	722	1286	1293
ENSG00000005339	2413	3327	2426	2627	3085	3469	3941	3659	3979	3024	2139	3189	3744	2784	3458	2221	2913	2713
ENSG00000005379	302	410	546	420	563	516	354	277	389	422	373	467	409	350	326	256	313	509
ENSG00000005381	65	20	405	385	51	89	1539	116	342	353	1080	105	341	170	287	676	198	218
ENSG00000005421	13	0	1	3	8	7	2	4	0	1	3	3	0	0	1	9	1	3
ENSG00000005436	133	170	127	186	161	160	337	299	351	322	168	329	318	231	290	206	334	380
ENSG00000005448	20	14	24	23	36	25	24	18	13	29	16	32	22	28	29	14	25	18
ENSG00000005469	84	90	81	90	92	76	138	126	148	166	85	150	137	105	110	80	136	212
ENSG00000005471	52	81	41	102	130	65	237	57	127	73	51	95	83	76	122	104	96	104
ENSG00000005483	2361	2903	2070	2186	2477	2752	3950	3167	3918	3223	1747	3448	3758	2916	3540	2313	3184	3569
ENSG00000005486	84	112	73	92	112	167	117	90	96	115	46	112	103	74	88	90	98	99
ENSG00000005513	5	4	4	9	7	4	6	5	3	4	2	7	6	9	6	8	7	17
ENSG00000005700	475	522	410	559	585	610	840	791	996	891	449	827	875	709	782	569	967	1159
ENSG00000005801	276	277	336	353	364	287	609	502	604	543	269	540	625	398	518	394	551	501
ENSG00000005810	5801	6049	5001	5809	7397	5820	8523	6855	7688	7325	3675	7259	7573	5565	7523	5047	6821	8476
ENSG00000005812	502	641	439	492	501	557	1036	937	1161	874	597	958	993	825	1009	647	908	979
ENSG00000005844	3538	2940	3989	3135	3584	3905	3262	3436	3328	2997	1609	3764	4200	2995	3169	2276	2991	4235
ENSG00000005882	73	93	99	101	125	116	143	113	93	116	64	111	100	91	100	56	95	110
ENSG00000005884	30	17	21	34	25	38	16	35	14	24	17	10	15	15	25	31	15	28
ENSG00000005889	593	1203	1009	1171	1379	753	1764	1545	1158	1700	787	1707	1103	852	1702	850	969	1209
ENSG00000005893	585	727	375	376	422	784	1017	1008	1411	862	588	997	1214	946	981	529	1009	945
ENSG00000005961	454	303	347	516	249	869	872	982	607	392	1206	782	359	674	957	700	387	369
ENSG00000005981	16	3	7	7	6	15	2	4	2	3	4	4	0	0	7	5	2	2
ENSG00000006007	326	691	419	649	247	576	848	782	780	394	801	741	907	750	742	502	590	534
ENSG00000006015	60	57	56	64	79	75	81	63	71	61	35	44	95	43	43	57	67	52
ENSG00000006016	0	1	1	0	1	2	2	2	1	1	0	1	0	0	4	3	0	1
ENSG00000006025	113	127	203	214	258	196	212	162	159	179	77	171	158	139	151	159	125	192
ENSG00000006042	8	5	1	3	8	6	3	7	2	3	4	2	1	1	2	11	1	0
ENSG00000006047	2	2	3	4	0	5	1	0	3	4	4	1	1	1	6	2	2	0
ENSG00000006059	0	0	1	1	1	1	0	3	0	1	0	1	0	0	0	1	1	3
ENSG00000006062	261	302	310	309	428	348	366	310	326	285	197	302	371	228	322	252	347	319
ENSG00000006071	4	3	6	1	5	7	1	14	0	2	13	1	0	5	6	11	4	4
ENSG00000006116	2	2	2	2	3	4	1	3	1	0	4	1	2	0	1	5	0	1
ENSG00000006118	7	3	5	6	9	7	10	6	0	1	15	6	2	4	7	6	4	5
ENSG00000006125	1427	1928	1495	1635	1186	1858	2577	2856	2160	1351	1785	2149	2538	3049	2149	1836	1982	1697
ENSG00000006128	6	1	4	5	3	8	1	0	1	3	3	1	0	0	2	11	3	0
ENSG00000006194	180	229	248	271	317	264	313	290	329	290	155	246	322	252	261	250	327	295
ENSG00000006210	0	2	4	3	1	7	3	5	0	2	4	1	3	2	3	4	6	3
ENSG00000006282	8	9	86	118	84	89	70	10	130	109	50	97	109	63	88	52	92	46
ENSG00000006283	11	6	6	3	1	8	2	8	2	4	4	5	0	1	2	13	2	2
ENSG00000006327	3	8	13	8	10	21	13	5	10	8	11	15	19	15	7	2	9	8
ENSG00000006377	6	1	2	0	2	4	1	1	0	0	2	0	0	2	1	0	2	0
ENSG00000006432	68	117	92	104	131	83	128	89	110	88	44	123	85	66	69	60	89	72
ENSG00000006451	142	159	144	191	193	194	273	236	292	258	114	240	260	227	228	207	208	298
ENSG00000006453	5	5	3	13	6	7	10	2	9	6	6	4	1	1	0	10	5	13
ENSG00000006459	2194	4002	2572	2626	2133	3352	5726	6758	4909	3531	6085	5512	3969	6307	5622	4791	5619	3857
ENSG00000006468	28	12	17	20	24	19	9	8	5	3	17	5	8	4	12	26	6	11
ENSG00000006530	189	193	208	227	246	235	249	233	304	309	162	353	276	237	261	164	260	529
ENSG00000006534	263	159	146	204	157	265	268	210	240	168	180	132	296	183	194	86	206	100
ENSG00000006555	38	37	80	52	61	60	41	44	46	58	44	64	48	80	49	39	57	115
ENSG00000006576	523	503	298	454	465	533	1162	816	1138	916	479	863	827	716	895	672	1031	967
ENSG00000006606	0	0	0	0	2	0	0	0	0	1	2	0	0	0	0	0	0	0
ENSG00000006607	213	190	173	245	301	237	252	271	316	218	136	311	235	218	260	162	325	302
ENSG00000006611	12	3	10	2	8	10	5	2	5	1	4	1	2	0	6	8	3	3
ENSG00000006625	23	20	24	35	23	34	47	29	34	35	31	44	43	32	30	34	31	76
ENSG00000006634	75	104	79	87	102	91	213	151	142	171	110	176	145	126	180	190	148	268
ENSG00000006638	28	19	25	50	28	57	48	40	25	35	28	50	28	30	29	53	22	27
ENSG00000006652	486	1274	492	423	482	948	1084	974	1574	988	977	995	1250	866	1181	620	917	629
ENSG00000006659	2	2	1	2	3	1	0	4	1	0	3	0	0	0	6	2	6	5
ENSG00000006695	123	126	108	163	167	115	238	155	150	161	64	156	167	120	143	130	152	178
ENSG00000006704	8	1	4	4	6	10	5	5	2	4	4	2	0	2	8	7	2	3
ENSG00000006712	92	151	85	104	146	124	120	100	100	94	76	92	110	100	116	64	83	144
ENSG00000006715	552	732	458	586	594	777	1065	827	1042	821	426	851	1008	714	836	474	857	1004
ENSG00000006740	14	5	4	9	5	12	5	3	0	4	6	5	4	2	4	18	11	2
ENSG00000006744	295	268	287	346	426	298	385	316	330	347	188	275	307	314	291	254	307	412
ENSG00000006747	18	10	17	17	20	22	6	2	3	7	25	5	1	3	5	22	9	11
ENSG00000006756	95	177	150	176	159	139	265	183	167	162	122	137	214	100	231	87	200	91
ENSG00000006757	12	27	26	35	43	19	47	42	27	36	25	28	24	26	46	18	32	15
ENSG00000006788	16	3	8	12	7	10	3	4	1	4	12	5	2	0	6	8	8	5
ENSG00000006831	513	557	533	562	537	571	769	692	739	635	430	727	719	718	633	427	650	800
ENSG00000006837	9	6	10	6	17	12	16	16	19	10	12	18	22	6	17	11	32	10
ENSG00000007001	11	3	2	2	10	9	1	2	4	1	5	2	1	1	1	2	4	2
ENSG00000007038	5	8	24	10	6	12	8	46	11	13	2	28	16	10	30	5	11	24
ENSG00000007047	113	209	176	139	204	231	182	190	148	161	90	155	153	144	157	50	137	147
ENSG00000007062	28	7	14	18	11	25	26	11	17	10	31	7	15	21	6	18	9	23
ENSG00000007080	28	23	39	37	30	44	56	58	48	18	52	37	37	59	33	34	36	21
ENSG00000007129	73	89	78	122	121	110	159	118	144	152	100	135	132	88	138	52	97	90
ENSG00000007168	1099	1417	1046	1277	1314	1351	1995	1665	2203	1942	1032	1936	1936	1602	1874	1197	1922	1954
ENSG00000007171	5	7	4	3	5	7	4	7	1	2	6	1	1	2	5	3	2	5
ENSG00000007174	40	10	18	12	31	27	13	17	7	6	23	11	4	3	17	21	20	5
ENSG00000007202	1975	2143	2105	2477	2503	2549	2903	2423	2768	2484	1168	2192	2843	1900	2537	1805	2440	2357
ENSG00000007216	2	1	4	0	2	3	2	0	1	0	2	0	0	0	2	5	1	3
ENSG00000007237	963	2231	977	1193	1223	2110	2313	1738	2037	1446	655	1406	1552	987	1543	861	1354	781
ENSG00000007255	15	20	25	34	55	38	37	37	29	34	16	21	23	30	29	36	26	38
ENSG00000007264	57	54	165	137	100	165	120	65	87	121	25	94	104	122	50	78	68	102
ENSG00000007306	2	1	3	1	6	6	1	0	1	2	2	3	0	1	2	2	1	3
ENSG00000007312	168	193	114	347	489	170	458	217	352	227	143	287	221	198	258	232	163	266
ENSG00000007314	8	6	2	11	6	6	12	10	6	9	10	2	1	4	2	5	10	8
ENSG00000007341	175	231	139	159	156	174	283	248	288	261	114	240	279	206	238	206	238	313
ENSG00000007350	24	18	17	25	8	32	28	19	17	17	12	32	28	32	27	29	37	48
ENSG00000007372	21	1	7	13	19	18	10	10	3	3	23	3	9	1	7	13	1	4
ENSG00000007376	54	60	60	66	63	78	73	76	49	49	26	57	65	40	58	70	44	42
ENSG00000007384	4	4	4	4	4	6	4	2	4	2	3	1	2	2	1	11	2	7
ENSG00000007392	483	620	612	788	855	596	1347	1050	1240	1230	468	1048	1084	807	1161	807	1035	1096
ENSG00000007402	13	9	54	14	17	17	10	9	8	21	10	26	18	29	12	23	14	52
ENSG00000007516	20	95	42	58	61	135	153	68	82	73	41	39	53	40	46	17	28	17
ENSG00000007520	37	37	31	55	59	51	55	27	35	46	18	29	40	46	38	48	36	38
ENSG00000007541	94	90	96	97	132	103	126	85	102	78	116	92	101	132	77	80	73	73
ENSG00000007545	132	169	171	162	207	179	210	194	213	202	111	196	174	167	167	129	179	168
ENSG00000007866	4	4	0	0	4	2	1	6	3	0	4	3	2	3	5	5	3	0
ENSG00000007908	6	3	4	6	13	7	3	5	0	0	9	1	0	1	3	21	3	0
ENSG00000007923	222	222	222	276	362	258	335	304	303	327	144	239	295	242	294	221	281	326
ENSG00000007933	13	2	5	6	8	10	2	0	1	1	10	4	0	0	4	4	5	4
ENSG00000007944	421	459	302	399	346	416	724	499	666	576	321	633	618	504	449	375	271	463
ENSG00000007952	5	4	2	4	5	3	2	4	0	0	5	2	3	0	3	8	0	3
ENSG00000007968	1454	1752	1393	1729	259	1221	3646	1852	1520	1206	3180	2228	3125	2787	2181	1763	1288	1332
ENSG00000008018	287	277	224	290	324	340	417	320	442	382	168	399	371	333	346	262	359	524
ENSG00000008056	4	3	7	9	6	7	5	4	2	6	2	4	5	8	4	0	4	0
ENSG00000008083	789	1254	925	1080	1055	1528	1735	1260	1635	1209	829	1213	1613	1074	1647	1039	1362	1014
ENSG00000008086	249	352	166	213	233	306	419	335	421	269	268	286	372	228	404	217	326	248
ENSG00000008118	8	0	1	0	4	4	3	4	1	1	0	1	0	0	6	1	0	0
ENSG00000008128	21	28	33	29	48	32	32	44	37	16	21	26	36	24	25	41	26	65
ENSG00000008130	2374	1654	1240	1009	1443	2162	1657	1759	2162	1139	1319	1478	1963	1216	1401	906	1227	1261
ENSG00000008196	12	5	6	10	5	3	4	6	3	3	3	1	1	4	3	5	1	5
ENSG00000008197	8	1	5	7	3	6	0	0	1	1	4	0	0	3	3	5	1	0
ENSG00000008226	24	63	54	64	57	62	75	73	70	33	107	49	46	40	56	41	55	29
ENSG00000008256	60	99	57	98	76	87	135	71	97	108	33	75	98	64	104	69	92	74
ENSG00000008277	55	48	59	58	67	59	89	83	65	85	29	61	62	48	61	56	92	74
ENSG00000008282	103	145	85	140	133	140	356	221	345	240	154	255	287	241	269	171	275	292
ENSG00000008283	47	53	34	29	47	49	50	46	55	27	17	69	62	40	46	32	42	35
ENSG00000008294	927	1866	964	978	1053	1608	2031	1734	2518	1654	938	1895	2299	1352	2071	1178	1964	1567
ENSG00000008300	37	45	61	48	55	43	60	86	40	44	20	33	46	62	53	62	39	65
ENSG00000008311	23	4	11	15	20	19	11	6	20	27	20	15	7	14	19	23	21	22
ENSG00000008323	4	3	2	1	3	1	2	3	0	0	6	2	2	0	5	5	4	5
ENSG00000008324	31	27	26	43	42	56	50	44	58	38	20	48	50	44	38	30	41	71
ENSG00000008382	40	46	39	74	67	60	46	55	38	53	22	49	67	55	57	40	39	34
ENSG00000008394	39	29	22	32	44	49	68	70	64	56	29	36	41	43	65	33	84	29
ENSG00000008405	103	123	120	146	133	117	188	195	191	199	111	164	170	170	178	139	177	232
ENSG00000008438	78	51	59	74	53	81	276	91	221	87	315	59	138	70	78	57	28	37
ENSG00000008441	344	579	438	468	93	537	895	862	599	212	1222	521	798	939	626	460	402	278
ENSG00000008513	1319	1867	1619	2040	1505	1626	2097	2107	1823	1684	2446	2197	2580	2515	2215	1835	1850	1679
ENSG00000008516	1895	2657	886	662	944	3109	1610	2138	2618	1001	1325	1601	1898	1397	1561	820	1010	880
ENSG00000008517	165	223	345	291	235	219	149	190	188	263	151	285	138	235	156	202	210	433
ENSG00000008710	202	277	338	344	548	331	360	420	229	366	166	241	330	236	248	284	242	200
ENSG00000008735	4	5	3	1	2	5	4	2	2	4	8	0	5	0	3	2	7	0
ENSG00000008838	276	274	315	349	363	311	379	291	283	292	162	270	300	240	276	249	262	293
ENSG00000008853	141	101	80	115	116	123	162	141	100	108	54	113	179	98	92	85	99	123
ENSG00000008869	1042	1285	1068	1308	1644	1235	2233	1502	2029	1820	858	1786	1878	1490	1791	1077	1572	1758
ENSG00000008952	1455	3023	1426	1907	714	2231	4958	6333	3440	2221	5989	4491	3975	5463	4483	3243	3973	3083
ENSG00000008988	597	1247	622	1134	1037	863	1165	1019	1186	954	461	1085	981	1086	1067	678	975	1111
ENSG00000009307	2452	3376	2295	3067	2300	3754	4440	5059	4446	3073	4028	4185	4788	6684	4392	3458	3534	3667
ENSG00000009335	833	959	858	1007	1164	1019	1393	1231	1305	1284	687	1309	1334	1078	1244	941	1299	1212
ENSG00000009413	929	1298	926	1113	1183	1145	1786	1392	1695	1500	706	1604	1589	1217	1684	973	1576	1731
ENSG00000009694	394	508	662	615	798	474	933	958	757	1075	669	953	873	512	893	598	765	986
ENSG00000009709	4	3	2	3	5	3	2	3	5	2	3	1	0	2	0	4	3	3
ENSG00000009724	6	3	4	3	2	6	0	3	2	2	1	5	2	1	0	2	4	7
ENSG00000009765	10	4	15	6	17	15	5	7	3	4	21	6	0	1	4	20	8	1
ENSG00000009780	85	106	93	116	110	107	189	143	142	150	84	136	158	114	130	110	148	161
ENSG00000009790	1814	1714	1808	2720	2405	2004	3465	3577	3432	3842	1105	3151	3326	2211	2892	2002	3214	3838
ENSG00000009830	46	53	53	80	86	74	70	58	92	51	54	71	66	65	85	64	73	50
ENSG00000009844	264	287	230	229	256	280	422	494	427	356	261	392	407	392	422	255	404	453
ENSG00000009950	1	0	1	3	1	3	0	1	3	1	1	0	0	0	8	2	0	2
ENSG00000009954	1037	1127	1021	1169	1106	1109	1360	1203	1191	1243	659	1347	1267	1206	1263	744	1166	1560
ENSG00000010017	632	736	554	660	457	729	1428	1045	1172	923	703	1438	1093	998	1033	758	1062	1208
ENSG00000010030	190	15	36	7	55	21	27	45	14	5	58	155	52	24	15	13	31	152
ENSG00000010072	130	106	113	126	140	143	214	201	258	201	99	226	207	157	189	171	217	270
ENSG00000010165	178	171	184	207	252	185	226	208	203	186	104	200	206	170	179	207	187	255
ENSG00000010219	48	42	53	80	113	88	140	83	129	112	55	79	103	75	105	69	111	127
ENSG00000010244	1909	1689	1485	1966	1921	1991	4843	4646	5798	4743	2232	4680	4846	3565	4096	2895	5518	5673
ENSG00000010256	222	214	176	235	224	255	267	214	247	205	141	189	214	215	191	151	224	191
ENSG00000010270	149	168	136	137	153	175	212	181	269	175	138	217	249	173	202	124	220	200
ENSG00000010278	40	69	43	89	68	66	137	84	102	55	151	84	74	58	93	35	41	57
ENSG00000010282	1	3	2	1	0	6	3	2	2	1	3	3	3	7	1	0	2	1
ENSG00000010292	424	469	552	609	576	662	665	525	654	635	353	654	572	508	547	496	541	648
ENSG00000010295	302	300	327	341	389	499	449	435	356	336	175	248	514	283	372	265	356	257
ENSG00000010310	19	7	20	13	13	14	17	19	14	16	24	17	18	17	13	3	6	18
ENSG00000010318	86	111	84	111	84	72	105	151	110	92	72	128	105	112	121	96	125	152
ENSG00000010319	12	3	10	7	3	6	7	5	9	2	4	6	0	3	6	2	6	0
ENSG00000010322	641	725	821	833	1023	823	991	898	977	983	476	792	899	735	870	661	817	714
ENSG00000010327	1621	810	839	942	896	1332	1124	1000	1028	642	276	501	991	773	834	464	817	492
ENSG00000010361	30	75	65	83	67	83	114	77	99	70	44	65	86	47	80	69	61	19
ENSG00000010379	13	37	7	10	11	25	7	13	5	5	13	7	5	5	20	21	8	11
ENSG00000010404	373	793	493	432	491	883	1091	1024	1361	921	475	1009	1136	1034	1031	590	1039	969
ENSG00000010438	1	1	2	2	0	1	1	1	1	0	5	0	0	1	5	2	1	0
ENSG00000010539	288	196	186	190	232	279	232	290	403	255	153	322	308	245	280	175	291	299
ENSG00000010610	771	1167	727	1131	1128	1215	970	978	1048	922	242	627	1061	581	1010	712	1176	662
ENSG00000010626	26	28	21	23	33	14	27	25	29	30	19	20	35	22	32	15	24	14
ENSG00000010671	827	796	536	815	794	859	1474	939	1203	688	654	772	1013	712	883	558	932	997
ENSG00000010704	54	54	51	61	52	69	67	79	81	49	10	41	121	46	61	38	103	57
ENSG00000010803	133	169	127	178	169	174	264	173	228	142	164	318	211	197	210	207	250	178
ENSG00000010810	1231	1903	1889	2085	2487	1759	2412	2140	2434	2547	938	2375	2258	1917	2440	1559	2087	2537
ENSG00000010818	1601	1773	1156	1583	1934	1635	1736	1732	1734	1842	956	1874	1788	1551	1953	1441	1515	1753
ENSG00000010932	11	2	6	5	12	12	3	3	3	5	9	2	1	0	3	6	10	2
ENSG00000011007	362	365	363	379	393	412	421	420	423	407	211	367	441	393	466	303	396	390
ENSG00000011009	119	110	130	132	117	135	143	107	120	96	53	112	115	136	113	98	101	108
ENSG00000011021	308	299	301	378	417	360	500	344	399	374	175	323	472	297	427	319	407	271
ENSG00000011028	75	130	141	74	62	69	127	177	96	74	207	90	148	153	139	152	70	51
ENSG00000011052	0	0	0	0	0	0	0	0	0	0	0	0	0	0	0	0	0	0
ENSG00000011083	1	3	3	3	3	2	2	2	0	0	2	2	2	1	2	1	3	2
ENSG00000011105	44	33	37	63	44	98	53	71	65	44	77	66	36	33	69	35	51	46
ENSG00000011114	539	616	522	612	601	613	937	805	976	875	457	757	903	656	906	587	853	844
ENSG00000011132	91	98	158	150	197	151	141	141	116	130	74	125	137	125	129	138	110	129
ENSG00000011143	47	46	45	84	68	66	79	68	68	80	30	76	73	63	63	39	83	49
ENSG00000011198	164	472	208	178	229	474	506	353	621	437	266	455	523	423	403	253	385	240
ENSG00000011201	8	5	8	9	14	6	4	2	8	2	12	4	1	3	7	6	3	0
ENSG00000011243	360	444	489	563	621	531	721	597	582	533	365	505	603	594	610	482	500	497
ENSG00000011258	506	660	503	653	682	686	1272	904	1195	972	605	1050	1000	756	1021	694	1053	1124
ENSG00000011260	145	183	136	171	189	175	269	218	238	253	122	231	285	212	235	169	255	270
ENSG00000011275	845	1020	960	1119	1238	1127	1481	1364	1351	1370	842	1205	1529	999	1252	1023	1219	1289
ENSG00000011295	182	255	226	280	312	253	406	344	446	419	149	365	335	315	356	255	369	374
ENSG00000011304	668	751	710	810	933	842	1016	822	776	761	539	724	792	792	667	640	635	756
ENSG00000011332	2	2	1	6	0	3	3	2	0	2	4	2	1	1	1	0	3	11
ENSG00000011347	12	0	2	1	5	2	3	2	1	1	1	1	1	1	2	0	3	0
ENSG00000011376	177	217	196	225	277	206	280	260	266	286	137	254	274	189	259	219	222	223
ENSG00000011405	765	841	658	713	764	903	1371	1072	1321	1205	641	1325	1439	972	1197	878	1427	1471
ENSG00000011422	382	620	236	167	262	479	299	403	366	253	281	400	474	251	467	189	286	249
ENSG00000011426	108	89	86	143	53	106	267	118	111	122	137	141	141	154	128	142	159	205
ENSG00000011451	218	208	247	234	293	299	305	283	250	254	147	186	281	227	263	248	220	249
ENSG00000011454	620	804	576	675	845	774	1055	921	1086	979	437	894	1198	781	974	600	1033	1020
ENSG00000011465	55	7	20	25	31	29	4	8	8	6	26	6	2	6	9	17	13	7
ENSG00000011478	9	16	6	13	19	16	18	19	22	12	5	16	14	11	11	11	15	12
ENSG00000011485	184	171	215	276	339	239	316	231	250	174	132	269	300	233	307	209	213	326
ENSG00000011523	163	196	173	263	363	244	405	331	329	389	235	263	309	215	358	267	356	225
ENSG00000011566	173	216	141	166	160	192	361	300	339	307	197	296	383	203	318	224	425	332
ENSG00000011590	6	5	11	6	12	8	12	8	6	3	3	7	1	6	7	5	4	16
ENSG00000011600	693	590	360	322	381	755	565	611	606	371	236	390	638	394	460	276	502	349
ENSG00000011638	36	45	26	50	39	53	48	39	45	54	21	29	50	28	39	40	46	48
ENSG00000011677	9	3	11	5	7	7	4	2	0	1	8	1	0	2	6	0	4	2
ENSG00000012048	256	260	226	260	167	335	440	338	430	275	248	442	419	316	349	237	364	534
ENSG00000012061	167	206	184	235	220	256	265	250	225	254	115	184	251	166	224	149	212	190
ENSG00000012124	289	420	230	643	969	286	1218	537	753	521	335	651	493	505	646	473	386	632
ENSG00000012171	33	157	48	11	27	93	22	15	11	3	57	22	30	28	67	9	21	7
ENSG00000012174	72	120	89	120	100	108	166	125	200	147	78	154	144	129	148	105	211	151
ENSG00000012211	66	30	45	43	53	48	53	47	40	46	26	50	32	35	54	41	61	38
ENSG00000012223	678	163	528	1263	449	818	3666	451	1791	1149	2752	497	1321	879	824	740	191	652
ENSG00000012232	439	520	394	329	402	659	464	471	655	399	263	447	506	427	381	204	440	273
ENSG00000012504	12	3	13	6	8	8	2	4	4	0	3	2	2	1	7	10	4	4
ENSG00000012660	936	1222	717	903	967	1121	1896	1546	2100	1329	1104	1712	1799	1414	1542	1017	1394	1854
ENSG00000012779	2417	2678	1279	1493	1796	2952	2878	2838	3235	1869	1604	2234	2553	2010	2077	1143	1698	1632
ENSG00000012817	910	1	0	0	0	1099	1	0	1687	0	2193	1541	1664	1338	3	1179	1691	1677
ENSG00000012822	622	692	745	884	870	969	1207	1157	1050	933	730	937	1046	1044	928	764	897	802
ENSG00000012963	140	139	131	107	127	140	184	129	170	156	78	200	166	146	162	80	153	173
ENSG00000012983	452	864	543	674	352	829	1490	1934	1150	834	1614	1411	1207	1396	1206	1247	1382	1062
ENSG00000013016	118	123	105	187	169	210	195	231	169	149	238	201	133	212	273	134	164	153
ENSG00000013275	112	135	101	141	149	141	149	128	134	129	77	138	151	145	127	134	139	159
ENSG00000013288	380	387	458	421	567	596	642	503	585	455	295	403	533	377	528	389	365	426
ENSG00000013293	11	6	8	6	12	9	7	6	2	2	19	4	2	0	5	9	7	1
ENSG00000013297	9	5	16	2	11	9	8	7	5	11	13	3	4	0	5	14	7	9
ENSG00000013306	2302	4397	4151	4317	499	3583	4524	6879	3873	1453	13854	6688	7009	10843	3683	4461	4735	1490
ENSG00000013364	1255	1067	824	681	1238	1520	931	1200	1212	868	764	1002	1143	781	973	647	748	930
ENSG00000013374	1088	572	512	485	752	694	670	778	711	526	547	856	820	694	606	508	638	1195
ENSG00000013375	161	155	149	178	200	181	280	247	279	312	127	256	287	224	261	189	262	287
ENSG00000013392	13	24	23	21	23	33	35	26	24	38	7	23	41	10	23	16	36	35
ENSG00000013441	1592	2207	1491	1669	2194	1874	3761	3412	4492	3585	1528	3154	3620	2636	3207	2021	3248	3846
ENSG00000013503	118	132	118	145	157	171	182	173	155	165	85	139	185	127	201	113	157	181
ENSG00000013523	172	197	173	297	297	244	316	236	247	279	126	191	282	189	245	201	300	199
ENSG00000013561	631	1162	517	824	289	975	2140	1857	1338	837	2319	1611	2223	1269	1614	1421	1412	1100
ENSG00000013563	161	142	102	147	127	176	202	159	168	191	87	141	165	103	163	96	197	159
ENSG00000013573	136	242	280	93	211	86	321	178	312	324	108	178	273	68	318	162	272	225
ENSG00000013583	334	81	240	221	81	178	75	556	240	81	741	275	422	296	422	265	235	164
ENSG00000013588	9	5	1	4	4	13	2	5	4	0	3	5	2	1	6	5	8	2
ENSG00000013619	8	12	17	19	15	14	15	22	14	10	21	35	13	29	21	40	17	21
ENSG00000013725	431	665	812	878	886	655	674	753	528	839	389	785	641	595	759	641	562	668
ENSG00000013810	630	697	608	687	760	801	813	851	865	745	393	573	872	605	700	526	707	572
ENSG00000014123	208	328	224	281	269	273	548	439	499	430	184	445	472	369	463	211	501	546
ENSG00000014138	162	176	156	230	186	192	217	187	206	205	112	213	230	168	190	138	187	237
ENSG00000014164	253	182	150	154	250	329	229	173	138	163	184	181	251	192	137	157	130	182
ENSG00000014216	450	368	367	472	503	668	534	516	559	412	455	571	574	527	536	319	392	394
ENSG00000014257	329	350	190	242	242	361	465	487	529	292	226	225	431	242	436	111	401	187
ENSG00000014641	234	219	235	278	257	221	341	281	362	345	118	292	341	264	297	184	387	397
ENSG00000014824	279	332	278	303	317	348	649	517	649	549	320	494	531	484	532	359	563	776
ENSG00000014914	283	153	182	190	203	242	254	284	224	156	58	149	296	137	219	112	284	234
ENSG00000014919	248	234	218	281	269	309	386	377	397	359	172	326	407	280	327	248	371	406
ENSG00000015133	2222	2067	2861	2462	3136	2371	2784	2567	2259	2559	1255	2311	2408	2147	2313	1922	2309	2772
ENSG00000015153	286	451	337	388	390	418	752	619	780	817	442	808	841	609	909	537	902	868
ENSG00000015171	291	342	325	392	347	358	569	477	664	567	303	708	551	504	656	391	475	644
ENSG00000015285	574	578	466	410	589	782	635	666	704	468	365	591	708	481	598	415	439	434
ENSG00000015413	3	3	3	0	1	1	0	0	0	0	4	0	0	0	0	0	1	0
ENSG00000015475	469	646	366	329	433	667	530	559	578	379	311	468	726	425	606	403	497	351
ENSG00000015479	261	300	276	311	385	342	772	641	825	728	384	693	735	526	680	431	742	928
ENSG00000015520	5	0	7	2	0	10	4	5	7	2	4	3	2	2	6	13	5	2
ENSG00000015532	110	106	135	185	178	131	186	154	135	146	70	143	138	115	112	120	164	142
ENSG00000015568	0	1	1	0	1	0	7	1	2	1	0	0	0	2	3	10	3	3
ENSG00000015592	4	1	6	5	5	10	1	0	1	4	7	3	0	0	0	1	5	0
ENSG00000015676	481	555	491	589	722	530	622	636	580	585	311	630	601	473	581	531	588	549
ENSG00000016082	0	1	4	5	6	3	2	1	1	0	2	0	0	0	4	8	1	1
ENSG00000016391	11	4	7	2	9	8	9	4	4	2	18	2	2	4	5	8	5	2
ENSG00000016402	7	3	5	4	8	3	3	1	1	0	7	0	0	0	2	8	5	4
ENSG00000016490	8	1	8	2	4	6	1	0	4	4	5	1	1	0	9	5	5	2
ENSG00000016602	11	7	9	7	14	8	2	5	2	2	6	0	1	1	4	7	0	16
ENSG00000016864	101	129	141	171	156	163	209	178	273	193	60	186	209	132	177	119	175	230
ENSG00000017260	532	649	509	662	697	632	1197	968	1079	1035	636	1065	1008	915	1020	739	1044	1249
ENSG00000017427	18	5	13	4	10	21	3	2	2	6	10	7	5	2	6	6	7	4
ENSG00000017483	139	185	165	92	59	139	152	297	156	119	317	317	174	240	257	213	214	117
ENSG00000017797	675	986	732	685	469	1106	1031	1208	1051	636	1277	1293	1218	1211	967	946	903	744
ENSG00000018189	342	453	301	363	522	444	861	625	641	590	243	592	701	403	556	431	750	627
ENSG00000018236	32	6	10	8	19	23	9	6	6	5	15	3	2	4	5	18	12	3
ENSG00000018280	2113	3176	1109	1271	1744	2509	2621	3335	2532	2189	1730	1748	2167	1943	1866	923	2256	1031
ENSG00000018408	38	15	20	12	19	20	25	12	13	12	22	26	13	12	24	31	38	16
ENSG00000018510	413	441	363	423	425	464	938	639	847	811	474	612	746	638	721	457	765	870
ENSG00000018607	3	0	3	3	3	2	0	0	0	0	3	0	2	0	0	2	1	0
ENSG00000018610	60	84	69	77	102	78	106	92	98	83	41	79	106	66	101	44	94	105
ENSG00000018625	16	0	2	7	7	5	3	1	2	3	11	2	2	3	10	4	8	1
ENSG00000018699	138	184	135	184	226	160	255	192	247	260	124	214	225	193	255	170	210	299
ENSG00000018869	32	35	20	34	45	48	69	63	61	49	20	55	58	39	35	27	62	32
ENSG00000019102	4	2	4	1	4	2	1	3	0	2	1	1	3	0	2	7	0	0
ENSG00000019144	24	11	17	17	27	35	14	15	23	16	26	12	11	21	20	33	32	7
ENSG00000019169	88	16	35	13	67	73	50	26	49	20	9	21	70	17	40	37	73	19
ENSG00000019186	11	1	4	3	6	5	2	1	2	2	4	1	0	0	8	5	3	2
ENSG00000019485	84	100	90	119	103	105	121	82	114	91	59	123	102	75	109	112	105	91
ENSG00000019505	6	2	5	4	4	4	2	7	4	0	10	2	0	1	0	2	4	4
ENSG00000019549	11	1	3	1	4	4	0	1	1	0	0	0	0	0	1	2	2	0
ENSG00000019582	3976	3599	3080	3944	5354	4859	5016	3628	3720	2605	1222	2896	4086	2778	3598	2296	4259	2960
ENSG00000019991	99	88	67	72	105	135	259	166	243	127	91	96	168	116	154	96	280	98
ENSG00000019995	697	1109	649	924	437	953	1680	1697	1318	862	2319	1683	1861	1415	1509	1372	1293	994
ENSG00000020129	89	82	75	133	145	109	111	132	105	101	73	72	112	74	111	91	81	100
ENSG00000020181	56	35	52	75	37	104	53	67	45	56	13	31	56	32	55	35	80	14
ENSG00000020219	3	0	1	1	2	1	0	2	0	0	2	1	0	0	4	4	1	0
ENSG00000020256	73	64	94	111	103	93	93	99	130	96	70	93	93	73	97	81	90	101
ENSG00000020426	78	103	101	84	122	94	145	106	118	164	87	149	133	104	165	97	152	168
ENSG00000020577	519	77	112	69	165	102	137	106	70	52	60	93	105	47	64	41	98	181
ENSG00000020633	666	485	931	604	650	697	589	544	464	603	312	683	629	759	494	511	471	938
ENSG00000020922	355	477	395	438	428	429	940	801	876	988	397	745	963	673	729	563	861	1285
ENSG00000021300	21	30	16	43	32	23	31	33	23	31	8	12	33	20	26	30	22	31
ENSG00000021355	1516	1073	633	596	670	950	1386	1162	1539	1033	809	994	1194	1065	945	623	1109	1219
ENSG00000021461	10	6	5	4	3	4	3	6	3	1	4	2	1	1	1	11	4	1
ENSG00000021488	7	3	7	9	7	7	5	6	2	11	6	2	1	1	10	12	1	1
ENSG00000021574	293	381	226	244	247	340	637	483	584	470	321	562	565	426	536	449	495	592
ENSG00000021645	39	15	28	20	24	23	17	20	14	9	40	11	8	47	18	23	26	16
ENSG00000021762	389	212	472	264	345	407	266	233	223	259	138	224	308	270	226	173	225	336
ENSG00000021776	789	1098	765	868	971	1002	1454	1170	1454	1446	697	1326	1356	1129	1375	900	1381	1319
ENSG00000021826	45	10	22	26	27	30	10	16	4	6	27	10	6	5	9	27	25	7
ENSG00000021852	7	1	2	5	3	3	1	1	4	0	3	0	0	1	1	4	13	7
ENSG00000022267	99	106	51	153	92	141	193	192	181	122	96	255	109	82	206	105	93	69
ENSG00000022277	331	388	250	311	340	410	443	439	502	353	232	430	505	397	395	264	389	410
ENSG00000022355	17	3	10	11	18	16	5	11	4	2	20	3	0	3	4	10	6	7
ENSG00000022556	53	146	203	29	102	98	34	136	24	99	43	187	117	160	84	113	34	94
ENSG00000022567	300	834	413	433	373	949	896	653	1128	477	487	592	684	479	491	473	410	367
ENSG00000022840	3509	5083	4390	4675	1499	3900	8310	6437	4791	2961	12168	7590	8826	10418	5196	5596	3931	3228
ENSG00000022976	135	136	122	150	157	145	206	174	191	172	94	177	192	134	157	145	151	167
ENSG00000023041	279	336	291	354	413	406	562	454	612	474	214	465	559	399	519	340	574	586
ENSG00000023171	575	341	268	309	458	441	384	331	377	349	257	441	408	212	294	176	279	452
ENSG00000023191	368	306	228	357	454	441	406	341	237	286	171	227	419	245	279	238	341	287
ENSG00000023228	525	597	491	613	696	657	959	842	978	861	510	839	1003	812	886	566	799	888
ENSG00000023287	967	1536	901	1201	1149	1441	2468	2211	2487	1831	1308	2123	2377	2172	2009	1447	1933	2118
ENSG00000023318	426	439	309	316	419	391	682	556	659	539	293	553	568	477	554	350	628	764
ENSG00000023330	231	210	195	234	213	323	399	311	323	259	227	323	379	266	346	193	247	335
ENSG00000023445	909	1102	799	1222	2036	860	2942	2122	2894	2263	1123	2490	1887	2125	2330	1373	2149	3062
ENSG00000023516	1023	1174	929	1411	1449	1117	2112	1892	2109	1958	873	1889	2137	1505	2104	1283	2001	2233
ENSG00000023572	18	19	12	11	16	10	41	22	47	34	26	30	41	21	24	10	37	36
ENSG00000023608	26	62	37	25	39	45	54	44	63	56	27	50	43	45	64	42	47	52
ENSG00000023697	101	142	111	100	113	163	213	156	200	136	85	156	175	124	182	122	153	166
ENSG00000023734	214	291	208	266	176	289	406	428	407	308	432	375	391	352	393	309	343	368
ENSG00000023839	68	90	72	64	102	96	123	108	134	89	66	115	133	76	137	82	98	74
ENSG00000023892	733	820	883	901	1155	1022	1073	1090	905	1035	526	966	1018	782	974	852	869	855
ENSG00000023902	1175	973	862	1087	1309	1333	1272	1335	1224	960	462	990	1506	769	1281	697	1399	979
ENSG00000023909	103	155	109	112	76	141	294	358	293	198	495	458	265	397	287	284	271	285
ENSG00000024048	2070	4009	2172	2279	2184	3517	4962	5085	5108	3224	4178	4984	5600	4543	4805	2629	4307	3716
ENSG00000024422	3	1	3	2	2	8	3	6	1	1	8	3	4	8	5	9	2	2
ENSG00000024526	39	21	23	36	24	32	45	19	37	38	32	50	26	57	40	44	46	91
ENSG00000024862	103	111	79	95	98	132	124	152	171	97	124	120	154	174	122	109	108	138
ENSG00000025039	124	157	67	79	69	158	229	221	279	149	145	179	249	142	166	104	184	144
ENSG00000025156	76	119	100	132	176	129	224	153	197	208	105	152	211	182	217	183	198	204
ENSG00000025293	773	1050	741	933	1030	1101	1329	1142	1263	1200	611	1132	1277	944	1323	905	1128	1296
ENSG00000025423	1	1	4	7	1	5	4	5	1	2	2	11	3	8	4	0	5	3
ENSG00000025434	37	30	31	42	47	62	38	40	36	56	12	47	57	36	45	44	41	43
ENSG00000025708	2791	1020	973	561	1305	1648	1140	1346	888	545	829	1141	1694	889	953	428	1009	1424
ENSG00000025770	82	103	100	96	143	105	128	75	80	102	47	87	111	90	96	49	78	103
ENSG00000025772	47	59	45	70	59	55	53	65	78	53	39	68	57	50	46	69	64	59
ENSG00000025796	397	549	386	524	460	535	987	713	903	775	461	706	890	652	844	668	686	703
ENSG00000025800	658	852	657	808	688	848	999	998	912	760	823	912	1006	1242	888	635	847	834
ENSG00000026025	3014	5952	2835	3285	3291	5631	4853	4203	4078	4397	2094	2909	4541	3041	4354	2450	4404	2620
ENSG00000026036	10	34	31	48	46	32	48	27	22	24	13	33	32	24	29	27	28	28
ENSG00000026103	301	320	161	155	202	397	420	370	365	296	309	796	446	350	425	178	374	584
ENSG00000026297	1249	1147	1066	1452	1059	1362	3858	1556	2120	1506	1205	1788	2098	1566	1894	1215	1712	1152
ENSG00000026508	4011	7966	4427	5747	5964	6299	7458	7626	7434	7628	2981	6577	8481	5917	8741	4657	8503	5734
ENSG00000026559	3	0	3	1	3	4	3	2	1	2	7	1	0	1	2	6	1	3
ENSG00000026652	245	369	359	396	422	435	688	432	489	429	225	444	514	381	439	270	462	407
ENSG00000026751	436	263	692	220	297	394	192	273	210	224	162	637	487	410	212	131	353	1219
ENSG00000026950	2344	1844	2357	1685	2456	2095	3009	2611	2882	2570	1469	3274	3069	2184	2777	1785	2332	4271
ENSG00000027001	43	78	55	69	105	60	103	93	80	70	29	78	66	50	76	42	76	99
ENSG00000027075	1175	1614	2238	1870	2105	1629	1557	1529	1653	2076	779	2298	1632	1967	1753	1571	1653	2724
ENSG00000027644	6	3	1	1	4	7	0	2	0	0	7	2	0	0	2	0	5	2
ENSG00000027697	706	842	417	519	551	827	1284	1214	1466	810	421	785	1144	796	1013	545	1185	562
ENSG00000027847	79	81	79	113	109	95	110	105	108	100	68	71	77	59	77	97	111	75
ENSG00000027869	58	37	151	74	84	83	55	64	55	75	40	83	71	103	74	65	53	121
ENSG00000028116	267	267	201	169	216	249	472	360	413	294	277	494	379	309	317	200	372	619
ENSG00000028137	2708	2253	1659	1431	1690	2666	1830	2081	2164	1377	707	1439	2540	1557	1602	955	1926	1161
ENSG00000028203	315	410	306	444	423	371	724	654	703	615	305	622	629	454	666	456	785	647
ENSG00000028277	1068	1156	868	1034	1252	1356	1429	1336	1208	1068	464	857	1499	842	1337	731	1206	716
ENSG00000028310	428	470	457	572	635	532	625	572	584	628	300	495	559	441	578	402	534	562
ENSG00000028528	951	980	848	1089	1148	1125	1534	1375	1534	1347	645	1259	1470	1079	1212	781	1317	1281
ENSG00000028839	254	229	197	241	157	247	455	488	446	330	308	451	421	451	430	305	356	374
ENSG00000029153	35	29	38	29	43	30	43	39	42	39	38	48	39	39	36	29	15	59
ENSG00000029363	1146	1569	1099	1368	1570	1430	3054	2490	2962	2631	1271	2554	2783	2009	2672	1711	2868	3080
ENSG00000029364	448	501	401	506	475	566	697	522	663	610	350	608	691	504	565	390	567	603
ENSG00000029534	1204	1234	1650	1595	205	918	2127	3131	1400	725	3982	2021	2653	4777	1635	1833	1489	1143
ENSG00000029559	5	1	0	1	2	6	2	0	0	0	2	2	0	0	1	4	1	0
ENSG00000029639	89	106	93	139	167	125	207	179	199	172	69	144	176	115	199	130	196	230
ENSG00000029725	879	1144	853	1001	1059	1011	1554	1248	1441	1339	719	1365	1347	1083	1343	1023	1117	1444
ENSG00000029993	20	21	12	25	10	22	28	21	23	14	13	20	7	16	14	6	21	31
ENSG00000030066	692	740	670	765	988	781	1288	1000	1354	1073	556	1021	1051	916	1056	700	955	1242
ENSG00000030110	151	87	113	116	147	110	100	81	102	101	102	197	146	103	105	66	100	172
ENSG00000030304	15	2	6	8	14	8	4	7	5	1	16	2	2	1	2	4	6	0
ENSG00000030419	889	1266	921	1383	1132	1201	2323	1992	2380	2481	1005	1921	2098	1870	2456	1996	1799	2441
ENSG00000030582	1327	888	737	749	918	1547	956	943	855	719	631	569	1035	733	809	476	805	487
ENSG00000031003	1112	1362	870	1123	1068	1156	2092	1610	2183	1609	932	1885	1851	1545	1772	1219	1792	2109
ENSG00000031081	361	395	329	365	465	434	505	434	379	295	100	282	474	288	363	256	487	263
ENSG00000031691	25	20	27	34	29	21	54	27	36	39	19	34	41	42	44	14	49	49
ENSG00000031698	343	426	361	437	526	436	536	429	444	522	318	473	444	455	454	335	458	510
ENSG00000031823	378	458	437	447	550	487	548	478	521	494	293	435	537	399	486	400	434	432
ENSG00000032219	1040	1263	750	899	1009	1288	1853	1503	1884	1353	789	1508	1742	1191	1615	942	1443	1528
ENSG00000032389	141	159	174	186	208	185	209	173	219	209	137	203	233	182	214	136	182	191
ENSG00000032444	615	431	446	465	515	674	595	645	559	390	527	350	543	519	479	312	407	377
ENSG00000032742	107	191	121	115	118	225	216	168	228	213	136	211	279	172	187	171	288	240
ENSG00000033011	80	73	85	114	121	88	95	83	84	95	29	86	64	78	92	78	95	91
ENSG00000033030	372	403	309	365	443	411	682	516	630	590	328	548	597	486	553	356	520	597
ENSG00000033050	166	213	242	253	236	236	241	243	266	303	135	236	292	208	305	182	251	251
ENSG00000033100	360	351	365	456	441	460	508	394	490	451	270	391	468	425	364	322	429	418
ENSG00000033122	70	16	24	33	34	61	24	17	8	12	30	17	9	22	12	43	25	4
ENSG00000033170	308	504	361	509	616	479	716	552	751	663	332	758	531	549	802	416	537	790
ENSG00000033178	615	648	506	581	670	682	1309	1019	1271	1266	613	1327	1251	948	1081	668	1107	1613
ENSG00000033327	976	1164	630	499	678	1168	1103	1203	1471	682	421	886	1251	645	916	463	793	561
ENSG00000033627	549	685	497	689	584	732	962	817	1133	755	467	773	1058	710	943	538	818	589
ENSG00000033800	1178	1520	1082	1092	1285	1445	2395	2097	2800	1687	1027	1902	2297	1650	2059	1237	2102	1864
ENSG00000033867	455	620	642	722	757	601	1368	1167	1421	1423	555	1458	1108	1025	1472	846	1260	1593
ENSG00000034053	314	364	315	412	597	414	541	458	372	707	300	460	379	329	453	487	386	340
ENSG00000034152	2113	3019	2627	3553	841	2472	4912	3706	3316	1786	5786	4933	4424	7061	2992	3059	2455	1760
ENSG00000034239	14	1	7	2	11	5	6	4	0	3	3	3	2	1	4	9	6	3
ENSG00000034510	1981	1749	1469	1875	2181	1987	1797	1663	1557	1411	733	1512	1557	1457	1517	1126	1479	1981
ENSG00000034533	103	127	137	172	223	157	245	187	232	215	92	207	198	163	208	90	253	169
ENSG00000034677	857	1185	907	1002	806	911	2065	1894	1680	1294	1149	1906	1860	1942	1547	1220	1497	2191
ENSG00000034693	79	60	64	68	66	52	131	105	132	134	51	118	106	102	126	86	127	173
ENSG00000034713	3145	3869	1763	3499	340	3418	5958	7647	6272	2282	8133	6023	7846	7062	5024	4876	4657	3196
ENSG00000034971	3	0	0	1	1	2	1	3	0	0	2	1	0	0	1	4	2	0
ENSG00000035115	217	220	297	370	418	287	613	503	583	611	231	463	554	410	477	461	613	560
ENSG00000035141	97	124	111	157	136	111	194	185	178	226	77	145	191	128	165	125	161	186
ENSG00000035403	2362	2023	2010	2828	2006	3575	3823	3519	3269	2297	2876	3643	2493	3054	3476	2071	2856	3052
ENSG00000035499	38	20	39	42	14	17	45	32	43	39	42	58	35	49	34	32	48	66
ENSG00000035664	299	420	254	269	147	458	496	392	765	387	519	492	541	385	529	198	301	269
ENSG00000035681	401	627	396	483	548	563	753	611	768	677	351	718	676	549	723	503	759	755
ENSG00000035687	322	387	273	305	340	354	661	464	605	523	370	514	611	461	503	320	555	506
ENSG00000035720	139	94	48	159	140	57	305	141	204	172	70	188	139	127	198	80	131	249
ENSG00000035862	601	729	458	464	441	901	689	732	934	604	388	530	881	512	670	289	668	399
ENSG00000035928	488	665	537	577	692	702	916	770	770	766	362	782	753	650	749	517	714	1111
ENSG00000036054	266	338	256	266	282	337	678	486	720	529	348	587	622	511	599	381	562	612
ENSG00000036257	864	1393	832	927	1103	1271	1871	1432	1919	1502	985	1666	1812	1455	1769	1049	1598	1835
ENSG00000036448	50	24	43	88	34	136	59	30	70	363	14	42	55	9	49	30	50	14
ENSG00000036473	2	1	3	3	0	1	2	0	1	0	2	2	1	0	1	8	5	0
ENSG00000036530	17	14	8	20	18	25	14	16	11	17	18	9	4	9	13	12	14	5
ENSG00000036549	609	902	649	834	954	725	1236	977	1111	1188	550	1064	1073	823	1210	877	1088	1197
ENSG00000036565	14	5	8	16	13	15	8	2	13	4	17	3	36	5	19	4	18	9
ENSG00000036672	2	3	3	2	8	6	4	2	1	1	1	1	1	0	3	2	3	0
ENSG00000036828	1	1	3	0	2	3	0	0	0	0	1	0	1	0	1	0	3	1
ENSG00000037042	30	15	30	36	33	30	32	35	21	47	21	25	51	27	56	29	25	12
ENSG00000037241	19	29	20	5	26	23	17	15	23	11	3	9	20	13	24	10	12	16
ENSG00000037280	5	3	6	11	5	4	8	7	4	1	8	6	1	2	4	5	2	7
ENSG00000037474	470	513	638	527	734	626	813	772	716	709	417	757	871	673	664	510	651	819
ENSG00000037637	495	581	464	570	570	681	683	591	650	594	387	573	737	565	670	524	569	549
ENSG00000037749	204	203	201	261	210	230	450	391	396	290	225	398	449	328	372	266	351	397
ENSG00000037757	103	97	132	147	141	148	149	148	140	108	77	129	143	94	112	113	169	125
ENSG00000037897	12	21	12	30	50	25	34	21	27	26	12	29	17	18	26	16	24	3
ENSG00000037965	3	1	0	1	1	2	0	0	0	0	0	0	2	0	0	2	0	0
ENSG00000038002	65	117	59	101	96	88	134	196	162	121	81	134	168	108	153	86	175	178
ENSG00000038210	84	44	42	66	44	58	150	111	149	126	51	159	124	149	127	94	156	313
ENSG00000038219	2870	4425	2644	3052	3579	4776	5267	4933	5864	4707	2469	4592	5974	3431	4803	3345	4315	4258
ENSG00000038274	647	736	540	795	536	763	1718	1891	1492	954	1361	1636	1708	1835	1457	1018	1211	1454
ENSG00000038295	32	8	14	13	15	31	1	3	5	1	19	6	4	7	7	12	9	13
ENSG00000038358	286	296	306	296	392	345	364	295	298	301	169	266	332	290	308	238	298	260
ENSG00000038382	753	1280	764	1183	1171	1172	1703	1444	1483	1232	484	1095	1495	939	1393	930	1358	883
ENSG00000038427	11581	14547	11732	8915	14674	17819	18225	16952	24733	22891	5346	11797	18720	12581	14858	8792	23279	13073
ENSG00000038532	614	708	658	724	827	778	1099	949	878	886	734	853	989	688	848	768	799	751
ENSG00000038945	172	60	53	37	91	47	102	65	33	34	40	55	113	63	40	25	226	49
ENSG00000039068	45	43	43	46	26	50	67	79	61	35	97	95	81	119	55	70	57	47
ENSG00000039123	376	565	428	482	564	498	838	724	904	845	309	763	820	649	846	520	814	990
ENSG00000039139	61	7	22	27	30	42	11	16	6	7	33	13	4	6	16	16	29	10
ENSG00000039319	893	1176	678	818	830	1358	1870	1990	2605	1718	827	1832	2553	1294	2004	959	1947	1434
ENSG00000039523	50	63	45	37	74	60	71	68	47	50	24	41	73	44	60	54	41	31
ENSG00000039537	15	4	6	4	16	10	3	4	3	3	21	4	1	8	6	19	7	4
ENSG00000039560	23	21	6	27	21	23	4	13	0	7	19	7	3	17	18	8	18	1
ENSG00000039600	8	1	4	4	8	2	5	2	7	0	3	3	4	0	5	9	9	4
ENSG00000039650	254	269	303	371	397	394	459	352	367	340	224	309	404	284	373	260	329	310
ENSG00000039987	3	1	1	0	1	1	0	1	0	0	0	1	0	1	2	0	0	2
ENSG00000040199	260	390	300	302	295	287	315	340	468	311	339	535	378	681	318	286	388	431
ENSG00000040275	82	65	56	112	107	81	116	132	145	147	66	155	130	123	110	134	129	168
ENSG00000040341	250	369	232	332	291	330	583	479	506	545	296	549	611	417	488	364	538	578
ENSG00000040487	28	34	43	32	48	37	63	31	40	39	32	31	52	32	31	41	41	34
ENSG00000040531	113	96	87	126	129	114	205	160	141	110	107	133	141	114	116	107	118	85
ENSG00000040608	4	9	6	10	8	9	10	6	2	5	4	10	12	5	13	15	2	4
ENSG00000040633	201	219	236	227	215	273	311	289	315	216	187	253	268	240	292	196	220	253
ENSG00000040731	14	4	13	10	7	9	4	3	6	2	7	5	2	0	7	17	8	3
ENSG00000040933	1985	2413	2352	2562	2602	2538	3094	2880	3089	3430	1504	3145	3367	2453	3190	2428	3118	3411
ENSG00000041353	162	166	167	205	182	311	601	352	560	365	720	721	329	474	515	363	531	524
ENSG00000041357	492	371	316	311	413	400	446	377	543	421	246	523	456	425	425	208	426	817
ENSG00000041515	24	10	14	15	19	22	4	7	8	6	29	5	5	7	11	33	11	8
ENSG00000041802	501	333	352	529	592	361	524	410	445	498	186	391	393	320	437	342	696	506
ENSG00000041880	33	33	31	34	36	37	22	35	24	33	18	45	39	25	32	34	25	63
ENSG00000041982	18	8	9	7	14	21	6	8	4	2	12	6	0	1	9	15	11	7
ENSG00000041988	37	51	63	73	64	78	85	52	48	48	42	51	60	47	62	54	57	75
ENSG00000042062	68	66	115	160	31	125	291	185	102	50	300	137	178	367	195	185	160	44
ENSG00000042088	171	194	171	229	245	198	291	250	262	297	137	256	247	208	278	195	307	244
ENSG00000042286	30	19	46	35	48	31	39	39	35	58	31	31	33	36	54	42	35	26
ENSG00000042304	5	1	2	1	2	1	4	0	0	0	0	0	1	0	2	5	2	2
ENSG00000042317	58	39	32	38	31	43	40	46	45	49	49	50	33	32	53	31	71	47
ENSG00000042429	304	363	314	331	477	401	553	514	582	516	211	487	575	433	516	338	469	590
ENSG00000042445	85	81	89	109	95	125	122	99	112	80	40	121	125	103	114	99	122	127
ENSG00000042493	339	244	196	195	266	241	250	226	231	200	139	192	208	232	149	104	227	159
ENSG00000042753	138	149	120	163	110	169	162	197	125	96	172	149	206	301	138	119	159	88
ENSG00000042781	75	17	42	29	61	62	25	26	8	14	51	11	6	10	18	35	23	18
ENSG00000042813	10	2	9	6	10	17	2	9	6	2	4	1	0	0	3	5	5	1
ENSG00000042832	46	157	144	45	126	189	91	171	126	74	142	171	214	122	145	140	157	64
ENSG00000042980	182	279	176	339	292	176	824	277	606	446	194	452	424	448	576	336	369	459
ENSG00000043039	6	2	1	1	1	2	1	1	0	0	0	1	0	0	1	3	3	1
ENSG00000043093	1843	2964	1239	2239	383	2640	6104	7307	4569	2722	4909	4884	6329	4421	5165	4571	5333	3347
ENSG00000043143	732	519	720	673	1086	650	678	571	590	669	394	717	593	652	646	506	524	734
ENSG00000043355	1	1	0	2	1	3	1	2	1	0	3	1	0	0	1	2	3	3
ENSG00000043462	2942	3187	2453	2306	3053	3462	3407	3303	3800	3023	2205	4030	3845	2808	3707	2719	2897	3461
ENSG00000043514	130	128	119	169	164	175	193	243	210	184	90	178	172	144	231	127	205	227
ENSG00000043591	9	1	5	5	6	4	4	9	8	6	7	4	6	2	11	0	2	21
ENSG00000044012	0	0	0	1	0	0	1	0	0	0	0	0	0	1	1	0	0	0
ENSG00000044090	185	174	160	206	254	217	246	188	213	215	129	231	228	157	239	156	196	208
ENSG00000044115	556	792	454	468	485	824	890	809	778	366	778	721	1108	723	758	465	740	525
ENSG00000044446	592	647	499	598	662	745	824	762	785	658	472	657	866	540	720	592	632	606
ENSG00000044459	323	340	199	293	190	283	548	368	447	377	209	427	444	338	374	297	447	580
ENSG00000044524	26	5	8	13	18	18	6	5	3	5	8	3	3	1	8	2	10	6
ENSG00000044574	724	896	612	408	846	860	796	629	663	713	506	688	687	854	729	459	457	831
ENSG00000046604	23	13	6	10	13	13	7	13	4	10	9	3	8	6	8	11	9	9
ENSG00000046647	56	83	63	121	138	73	139	128	128	124	64	145	125	69	122	59	98	133
ENSG00000046651	446	454	401	630	717	556	1034	767	908	860	410	840	841	714	871	570	744	999
ENSG00000046653	9	8	5	6	3	6	1	6	1	5	12	7	1	7	6	9	6	1
ENSG00000046774	1	0	2	0	3	0	1	3	0	0	5	3	1	0	0	0	0	0
ENSG00000046889	52	17	20	16	41	41	16	17	10	16	37	12	6	4	6	17	13	11
ENSG00000047056	634	677	628	655	805	793	929	877	942	876	453	872	1108	708	803	583	874	902
ENSG00000047188	515	692	533	711	655	669	1210	1117	1257	1165	556	1227	1213	865	1173	703	1236	1524
ENSG00000047230	82	65	67	97	82	80	130	101	96	113	70	80	123	89	96	61	121	99
ENSG00000047249	208	221	163	186	240	193	320	271	376	299	146	364	348	276	270	225	282	338
ENSG00000047315	657	918	728	850	1019	959	1235	1083	1272	1214	503	1225	1177	1011	1150	751	1170	1325
ENSG00000047346	709	1125	933	1202	1336	1085	2491	1808	2413	1950	1071	2283	1860	1563	2068	1399	1807	2309
ENSG00000047365	1860	1652	2014	1582	2140	1589	2638	2439	2628	2683	1266	3132	2738	2140	2140	1550	2586	4491
ENSG00000047410	2278	3136	2186	2610	3111	2956	4083	3339	4051	3455	1811	3725	3888	3001	3835	2514	3250	4542
ENSG00000047457	26	4	13	9	11	25	9	11	7	2	14	2	2	4	6	5	6	2
ENSG00000047578	311	427	339	347	394	538	446	493	461	376	266	377	533	335	485	307	440	355
ENSG00000047579	207	178	155	158	213	224	258	205	210	239	108	216	230	178	231	121	210	305
ENSG00000047597	777	1522	1412	1314	121	975	2872	2675	1576	1045	5287	2721	3119	5803	2438	2236	1998	973
ENSG00000047617	15	8	7	11	13	17	9	14	3	1	13	12	4	6	7	20	14	14
ENSG00000047621	196	205	202	187	179	268	353	289	384	270	169	283	321	250	323	227	317	424
ENSG00000047634	146	158	106	196	177	150	458	429	384	404	149	416	378	268	492	281	497	326
ENSG00000047644	635	822	562	717	715	854	978	1182	1061	650	1312	1067	1192	1604	906	651	862	762
ENSG00000047648	59	36	36	82	45	104	155	122	112	76	129	110	83	90	115	93	105	60
ENSG00000047662	5	3	5	7	8	13	6	5	2	2	5	5	1	2	4	3	4	2
ENSG00000047849	883	908	960	917	1070	900	1328	1015	1060	1179	472	902	1149	858	1044	714	1098	1264
ENSG00000047932	237	254	219	290	320	265	578	534	611	550	237	515	555	451	569	312	574	657
ENSG00000047936	31	7	23	19	21	23	2	5	1	4	27	5	6	5	9	12	15	8
ENSG00000048028	235	323	560	380	439	343	521	306	474	446	206	743	388	515	367	272	395	1149
ENSG00000048052	281	551	312	535	691	493	1035	718	832	559	262	569	726	478	846	427	851	628
ENSG00000048140	106	102	134	150	131	146	145	119	119	168	119	150	129	177	130	87	95	193
ENSG00000048162	50	53	55	62	74	54	72	60	63	53	37	44	50	39	65	49	45	57
ENSG00000048342	34	34	15	25	29	25	33	38	19	16	14	18	29	11	16	38	36	1
ENSG00000048392	209	250	140	171	194	300	428	348	527	304	224	435	471	352	431	166	381	340
ENSG00000048405	549	647	579	696	742	706	1364	1191	1343	1217	824	1425	1326	1166	1298	828	1113	1699
ENSG00000048462	4	5	2	10	12	6	9	6	2	8	5	3	6	8	5	2	7	9
ENSG00000048471	643	988	762	1043	1260	994	1472	1081	1171	1128	651	992	1363	926	1257	985	1076	829
ENSG00000048540	34	4	19	13	29	18	9	9	0	0	19	5	0	5	7	21	11	10
ENSG00000048544	124	124	100	112	100	124	174	186	188	199	97	180	165	148	162	132	153	222
ENSG00000048545	1	0	2	2	2	2	3	1	1	0	6	1	0	0	2	2	0	1
ENSG00000048649	1074	1305	1076	1165	1285	1263	1981	1655	1823	1799	970	1804	1754	1513	1730	1316	1712	1966
ENSG00000048707	2952	3551	3144	3502	3950	3609	4550	3926	4481	4326	2139	4140	4810	3385	4196	3180	4014	4150
ENSG00000048740	2733	3676	2926	2945	3604	3858	5935	4829	6181	4666	2645	5155	5125	4001	4935	3140	5013	4994
ENSG00000048828	1191	1428	1179	1274	1379	1691	2218	2217	2313	1926	1218	2032	2375	1772	2108	1435	2152	2194
ENSG00000048991	480	612	440	635	584	547	963	797	838	799	414	825	842	647	818	586	798	908
ENSG00000049089	141	62	50	105	90	130	151	84	88	54	72	74	76	37	109	82	46	67
ENSG00000049130	17	6	10	16	15	24	7	5	16	8	11	7	2	6	8	8	11	8
ENSG00000049167	86	107	55	111	98	126	164	133	175	161	54	136	173	122	141	93	178	184
ENSG00000049192	125	110	117	146	191	123	215	206	172	278	96	203	172	120	213	186	215	214
ENSG00000049239	441	567	462	631	687	586	725	528	683	598	452	618	770	484	582	514	653	503
ENSG00000049245	333	367	233	264	286	391	560	430	582	379	279	408	509	359	407	236	445	534
ENSG00000049246	54	42	38	34	38	53	60	51	70	47	15	32	41	67	24	27	67	79
ENSG00000049247	6	3	6	17	2	5	9	7	8	9	3	91	1	78	7	5	7	10
ENSG00000049249	31	70	32	24	33	44	39	86	101	39	46	52	100	51	36	43	33	25
ENSG00000049283	5	3	2	1	3	1	1	1	0	0	2	1	0	2	3	1	0	1
ENSG00000049323	161	211	228	389	170	409	590	488	431	237	554	476	344	581	471	250	359	357
ENSG00000049449	72	56	65	69	123	87	138	106	100	119	88	129	123	89	84	83	137	114
ENSG00000049540	9	7	4	1	9	6	4	7	2	0	2	10	1	2	8	7	5	10
ENSG00000049541	97	98	68	105	74	104	117	101	131	87	46	102	123	91	100	98	117	108
ENSG00000049618	1803	2326	1823	2604	2849	2220	4615	3457	4295	3939	2304	3999	3865	3055	3943	2744	3673	4366
ENSG00000049656	380	349	389	416	452	393	449	377	417	414	289	414	434	458	405	242	386	419
ENSG00000049759	140	128	106	128	62	131	157	203	131	106	449	197	240	270	176	169	182	106
ENSG00000049768	42	31	24	66	48	65	57	32	44	60	16	36	18	23	36	28	30	47
ENSG00000049769	39	39	42	67	73	54	76	72	59	86	21	65	65	44	62	50	59	52
ENSG00000049860	242	266	214	221	237	346	395	365	558	376	153	363	393	329	401	174	477	352
ENSG00000049883	129	140	153	169	201	154	284	233	249	234	110	221	223	174	236	170	269	274
ENSG00000050030	9	6	16	15	23	6	6	5	2	2	13	5	0	0	4	16	3	0
ENSG00000050130	174	171	150	186	174	264	362	306	397	294	174	302	372	236	333	199	344	356
ENSG00000050165	8	4	5	7	6	3	2	7	1	2	3	0	1	5	4	6	7	4
ENSG00000050327	18	18	6	22	43	9	30	37	28	22	12	23	37	8	23	27	27	22
ENSG00000050344	33	53	45	47	48	60	66	56	86	57	38	76	110	73	58	29	109	98
ENSG00000050393	80	104	97	108	119	158	148	118	170	116	77	183	103	136	134	93	137	185
ENSG00000050405	81	65	78	81	79	89	111	125	106	129	46	179	104	99	84	105	105	168
ENSG00000050426	249	207	229	379	308	309	479	463	445	435	145	407	453	365	354	285	508	531
ENSG00000050438	262	212	255	286	312	282	328	340	392	314	168	365	442	299	332	165	444	278
ENSG00000050555	5	1	3	6	5	3	5	15	5	7	8	3	0	3	6	8	4	0
ENSG00000050628	17	11	19	17	21	31	47	26	14	6	32	18	11	29	11	25	19	15
ENSG00000050730	11	3	18	11	14	11	10	12	9	11	7	26	10	11	13	26	8	50
ENSG00000050748	228	307	245	323	287	282	463	395	435	518	220	531	460	368	458	275	495	500
ENSG00000050767	7	8	5	4	3	8	16	10	9	3	0	7	4	3	4	6	5	0
ENSG00000050820	14	3	3	3	6	8	4	1	6	5	2	1	1	1	3	3	2	4
ENSG00000051009	297	463	443	459	455	583	530	540	691	603	387	427	621	373	456	362	534	364
ENSG00000051108	488	729	439	499	579	714	854	688	821	703	375	635	655	535	910	444	690	671
ENSG00000051128	18	13	14	19	23	35	26	24	25	37	15	20	21	10	19	7	27	3
ENSG00000051180	25	25	21	32	21	31	32	21	25	19	21	35	19	23	18	10	29	38
ENSG00000051341	190	147	154	198	98	183	278	160	181	155	155	278	206	248	206	173	275	418
ENSG00000051382	548	834	450	604	564	861	1239	912	1198	825	769	950	1112	755	1085	596	957	656
ENSG00000051523	673	546	571	546	690	747	805	683	775	522	437	445	672	530	548	410	445	508
ENSG00000051596	37	37	37	43	39	26	42	33	29	43	16	41	33	34	43	36	48	48
ENSG00000051620	643	623	484	583	646	798	810	882	718	725	165	773	953	592	704	596	702	469
ENSG00000051825	605	727	779	854	822	754	1236	1111	1241	1220	583	1207	1187	966	1202	782	1106	1612
ENSG00000052126	81	127	72	110	113	97	118	122	117	138	109	117	105	87	155	82	152	184
ENSG00000052344	0	3	4	3	2	3	2	1	2	0	1	2	0	2	1	1	3	0
ENSG00000052723	283	246	197	299	284	233	495	501	567	561	186	511	496	378	460	242	493	721
ENSG00000052749	332	1035	306	368	476	776	443	483	574	381	319	315	690	300	547	406	283	245
ENSG00000052795	386	373	258	289	298	344	441	446	392	335	164	380	439	322	446	249	441	415
ENSG00000052802	66	130	47	82	47	89	241	145	150	104	200	152	229	141	139	111	127	157
ENSG00000052841	1301	1390	1273	1589	1887	1493	2703	2208	2469	2273	993	2191	2398	1757	2137	1663	2386	2693
ENSG00000052850	4	1	3	0	3	2	1	0	4	1	4	2	1	1	3	8	4	0
ENSG00000053108	19	17	7	9	13	13	16	11	6	6	11	22	3	5	13	9	9	6
ENSG00000053254	1132	1706	1260	1599	1530	1799	2374	1866	2236	1906	1677	1942	2098	1782	2195	1493	1907	1860
ENSG00000053328	6	7	0	5	3	7	3	6	3	2	8	2	4	0	1	0	2	0
ENSG00000053371	45	61	65	69	74	99	90	80	67	71	33	78	53	72	74	47	74	64
ENSG00000053372	54	65	60	66	90	59	73	66	87	71	53	57	53	63	61	64	86	71
ENSG00000053438	1	0	1	0	0	3	0	1	1	1	1	0	0	2	1	1	0	0
ENSG00000053501	52	101	60	103	96	105	72	56	56	68	46	48	82	50	64	81	51	65
ENSG00000053524	56	38	63	26	51	50	41	36	25	24	35	33	20	40	23	64	30	70
ENSG00000053702	4	0	0	3	3	3	1	0	3	0	3	2	1	1	7	1	1	3
ENSG00000053747	49	10	12	17	33	24	6	12	6	4	30	3	5	7	19	12	13	16
ENSG00000053770	481	493	468	531	510	490	1001	856	1079	974	430	895	974	745	896	645	932	1174
ENSG00000053900	369	399	357	403	417	394	827	648	797	781	317	685	869	543	673	483	770	995
ENSG00000053918	211	227	156	217	277	292	270	246	293	199	158	161	267	135	218	150	191	142
ENSG00000054116	152	177	185	203	185	230	232	271	235	214	97	235	228	230	213	181	205	232
ENSG00000054118	1460	1814	1444	1711	1642	1883	2292	2345	2231	1647	1752	1927	2537	2298	2208	1662	1776	2165
ENSG00000054148	22	18	48	31	27	31	35	25	27	19	7	11	22	14	27	18	27	28
ENSG00000054179	1	1	1	2	1	5	9	2	10	5	6	2	5	2	0	6	2	0
ENSG00000054219	96	153	93	123	163	131	259	281	310	235	154	327	343	226	213	193	230	413
ENSG00000054267	1671	1885	1252	1287	1633	1891	2423	2238	2660	1995	1261	2374	2557	1932	2161	1462	2065	2664
ENSG00000054277	83	90	52	82	117	84	210	132	134	115	57	143	146	79	140	100	118	141
ENSG00000054282	466	436	426	559	601	471	725	645	652	601	330	582	778	498	722	342	656	716
ENSG00000054356	11	11	22	15	11	5	28	12	11	9	7	7	11	17	7	24	7	1
ENSG00000054392	42	48	31	50	65	40	58	34	51	59	41	54	55	27	64	32	39	53
ENSG00000054523	873	843	642	544	664	1057	998	1030	1445	887	1043	944	1470	776	941	597	881	1044
ENSG00000054598	2	1	4	0	0	3	0	8	1	1	0	1	1	0	4	0	6	0
ENSG00000054611	476	546	505	549	672	669	769	633	672	566	349	533	766	484	640	429	663	502
ENSG00000054654	6106	7171	7444	5681	6404	8263	10138	10312	12460	8207	6430	12705	9888	10296	8247	5405	7447	15509
ENSG00000054690	26	22	12	10	12	22	11	16	13	15	16	24	13	10	18	13	23	0
ENSG00000054793	82	108	168	125	69	153	131	147	180	122	180	109	84	167	130	98	74	119
ENSG00000054796	4	2	5	3	8	10	5	1	1	2	5	2	1	1	1	1	3	7
ENSG00000054803	8	0	3	2	2	1	3	5	0	1	2	1	0	0	0	3	2	2
ENSG00000054938	6	2	0	1	3	3	3	0	1	0	3	2	0	1	1	10	0	3
ENSG00000054965	320	402	390	420	443	397	544	437	495	487	265	470	508	372	423	333	492	523
ENSG00000054967	1368	850	695	750	829	1210	1178	1145	1358	833	601	844	1460	653	1028	575	1037	684
ENSG00000054983	382	417	270	318	298	403	611	543	618	513	327	511	707	462	520	324	596	552
ENSG00000055044	367	427	341	424	511	421	711	663	612	701	335	655	617	512	597	382	575	680
ENSG00000055070	553	544	493	497	574	596	621	501	557	543	400	590	635	542	531	446	538	605
ENSG00000055118	12	13	10	16	13	9	10	19	6	17	41	14	18	53	13	17	5	9
ENSG00000055130	800	648	593	517	733	632	734	639	656	708	343	760	727	626	733	391	614	972
ENSG00000055147	277	236	136	177	200	288	470	435	397	308	138	423	365	280	317	289	409	372
ENSG00000055163	2559	3349	3018	3505	3833	3247	3924	3714	3750	3739	2356	3979	3948	3326	3884	2905	3075	3972
ENSG00000055208	1667	2139	1437	1672	1709	2141	2687	2760	2861	2121	1789	2552	2825	2433	2532	1669	2263	2123
ENSG00000055211	102	144	96	126	127	161	256	178	254	170	107	230	229	174	217	100	202	185
ENSG00000055332	5335	1318	1359	674	1976	1278	1602	2019	1933	1064	1305	2734	1736	1998	1161	870	1600	5900
ENSG00000055483	396	507	564	640	658	475	590	509	602	615	312	614	525	462	611	419	529	513
ENSG00000055609	6291	7794	5928	6614	7075	8244	10424	9393	10997	8734	4948	8644	10799	7041	9499	6017	9187	8102
ENSG00000055732	25	2	16	21	17	11	24	11	7	20	19	5	7	13	11	12	12	2
ENSG00000055813	0	0	5	5	2	3	0	4	0	4	5	0	1	0	2	9	2	0
ENSG00000055917	1784	2566	1812	2139	2209	2230	3561	2959	3641	3167	1717	3228	3182	2654	3152	1938	3116	3228
ENSG00000055950	43	67	60	77	109	85	91	115	111	97	43	87	89	94	98	59	83	62
ENSG00000055955	17	17	13	15	17	29	39	19	23	20	11	9	21	9	18	1	27	1
ENSG00000055957	4	3	2	7	10	12	4	8	7	2	3	6	2	2	3	7	2	1
ENSG00000056050	33	48	43	39	51	50	72	47	86	74	32	69	66	58	51	15	54	107
ENSG00000056097	722	854	722	779	935	928	1416	1135	1286	1102	743	1188	1327	1012	1233	765	1268	1380
ENSG00000056277	79	92	73	114	105	93	150	101	137	133	63	133	113	89	119	121	121	149
ENSG00000056291	12	0	8	4	4	5	2	1	0	0	4	0	0	0	2	1	4	0
ENSG00000056487	7	1	5	1	2	4	3	3	0	2	5	2	0	0	1	10	10	2
ENSG00000056558	328	361	683	710	759	483	594	704	672	828	277	594	659	531	541	567	654	663
ENSG00000056586	1148	1419	1155	1375	1321	1420	2226	2045	2144	1793	1718	2334	2426	2023	2025	1378	2080	2451
ENSG00000056736	11	7	5	4	4	8	8	7	4	3	6	4	0	2	1	7	2	5
ENSG00000056972	87	93	68	106	112	97	123	102	123	120	81	123	103	73	115	90	71	91
ENSG00000056998	1	2	6	4	6	0	3	8	4	0	6	2	0	0	5	5	1	3
ENSG00000057019	48	41	38	49	58	50	92	81	57	77	46	66	61	40	65	50	70	68
ENSG00000057149	6	2	3	4	10	12	1	1	0	1	2	0	0	1	3	3	2	0
ENSG00000057252	349	607	321	428	484	649	760	694	857	722	306	668	719	731	829	373	875	813
ENSG00000057294	40	31	29	50	38	57	59	45	63	33	67	46	58	29	34	23	45	43
ENSG00000057468	26	11	7	24	26	34	32	21	23	17	31	23	19	21	21	22	37	30
ENSG00000057593	4	1	3	5	3	1	1	1	1	3	2	0	2	0	4	4	3	2
ENSG00000057608	941	1413	726	965	934	1212	1684	1427	1676	1021	685	1412	1163	1234	1224	817	1389	1582
ENSG00000057657	254	214	326	157	225	328	271	247	348	267	155	532	355	461	234	209	160	656
ENSG00000057663	112	96	93	107	114	112	218	158	218	187	81	162	209	153	160	117	157	182
ENSG00000057704	252	461	208	187	270	514	475	485	666	319	211	381	515	290	381	170	367	297
ENSG00000057757	751	1541	1210	1401	228	1501	2018	2426	1592	981	1237	2448	1874	1775	1632	1287	1819	1005
ENSG00000057935	227	424	300	524	526	320	458	526	413	602	236	541	533	374	573	466	504	575
ENSG00000058056	101	136	114	150	161	114	153	143	145	140	77	162	140	104	165	123	139	165
ENSG00000058063	1368	1837	1151	1485	1335	1591	2733	2630	2908	2515	1584	2786	2733	2342	2471	1579	2420	2993
ENSG00000058085	5	5	3	5	6	9	5	1	2	0	10	1	2	1	6	8	9	3
ENSG00000058091	193	191	112	151	209	136	277	184	447	238	129	258	206	233	207	191	158	219
ENSG00000058262	715	696	746	838	836	873	982	801	931	815	427	723	803	730	762	537	750	861
ENSG00000058272	1496	2235	1421	1474	1685	2036	3148	2544	3459	2432	1642	2854	2994	2415	2795	1678	2504	2906
ENSG00000058335	13	4	9	6	9	14	12	5	6	3	14	10	4	1	8	16	8	14
ENSG00000058404	8	0	3	5	1	6	4	8	2	0	6	3	5	3	7	2	5	11
ENSG00000058453	99	105	153	198	190	162	144	204	119	127	123	128	143	81	111	124	99	95
ENSG00000058600	241	275	299	425	469	327	495	488	479	525	230	433	480	297	426	341	524	397
ENSG00000058668	1564	2005	2219	1728	1740	2083	2102	2038	2269	2057	882	2536	2308	2051	1720	1267	1771	2941
ENSG00000058673	1457	1815	1320	1577	1713	1833	3068	2675	3021	2582	1392	2669	2923	2233	2702	1867	2503	2947
ENSG00000058729	122	157	141	142	156	157	238	218	231	223	102	227	208	160	276	136	209	241
ENSG00000058799	208	205	128	133	167	193	197	223	238	158	74	163	218	154	182	84	181	170
ENSG00000058804	155	225	169	221	137	192	343	294	354	332	144	304	349	258	298	237	369	282
ENSG00000058866	215	308	210	255	251	418	526	343	457	386	227	229	502	247	352	219	407	150
ENSG00000059122	145	163	176	251	216	234	286	132	157	245	116	173	304	127	149	152	184	150
ENSG00000059145	245	293	276	344	424	358	463	412	457	388	296	352	447	329	290	274	334	323
ENSG00000059377	956	1233	708	795	864	1682	1478	1235	1642	967	616	991	1509	865	1249	619	1239	565
ENSG00000059378	3101	823	1108	722	1526	901	1214	1402	1305	906	911	1603	1261	1116	999	739	1169	2835
ENSG00000059573	133	138	137	142	215	187	186	199	145	151	99	215	130	170	201	138	143	174
ENSG00000059588	450	649	549	781	870	674	1120	1118	1139	1261	494	1024	1272	833	1179	841	1157	1170
ENSG00000059691	105	122	120	157	165	124	182	146	159	126	103	130	159	153	149	124	137	128
ENSG00000059728	4139	3925	1838	1396	1622	4224	3551	4594	6946	2966	3181	4690	5209	3407	3793	1900	3357	3202
ENSG00000059758	928	872	730	671	792	791	1391	1154	1431	1290	714	1508	1318	1167	1392	833	1383	1875
ENSG00000059769	28	38	25	49	36	40	83	85	90	56	26	58	58	42	70	43	54	55
ENSG00000059804	2291	6825	1987	1081	1112	3493	1798	2009	2643	1501	3258	2300	2056	2074	2777	1233	1289	1316
ENSG00000059915	9	17	15	18	40	15	13	29	8	28	14	10	26	13	30	18	22	9
ENSG00000060069	351	430	322	297	414	443	370	359	380	320	215	294	375	303	314	195	283	327
ENSG00000060138	2147	2121	2451	2014	671	2476	3465	5172	2851	2022	8250	5788	4822	5901	4005	4053	4327	1378
ENSG00000060140	16	28	15	14	8	17	28	24	25	21	38	19	17	28	15	25	30	20
ENSG00000060237	5598	11119	8119	8609	4366	8347	13459	18723	9705	7191	27702	14542	18392	24428	12715	10584	10712	7086
ENSG00000060303	2	0	0	1	0	1	2	0	0	1	0	0	2	0	1	2	1	0
ENSG00000060339	982	1155	935	1158	1207	1107	1921	1595	1788	1675	831	1588	1749	1271	1604	1246	1683	1941
ENSG00000060491	592	393	347	277	455	502	385	424	381	316	238	326	498	294	303	208	357	315
ENSG00000060558	79	69	61	68	65	89	103	92	73	43	52	50	100	65	62	40	73	21
ENSG00000060566	0	1	3	0	3	0	1	6	4	0	2	1	0	3	1	0	1	3
ENSG00000060642	165	198	151	138	202	208	163	137	140	145	119	150	160	133	179	98	130	136
ENSG00000060656	15	2	1	2	10	13	9	3	4	2	9	0	1	3	7	9	4	11
ENSG00000060688	166	214	199	231	259	231	305	265	315	292	156	279	295	233	241	204	298	313
ENSG00000060709	9	3	8	38	8	11	2	18	1	1	6	4	3	1	5	13	6	183
ENSG00000060718	45	10	40	23	34	41	9	11	7	8	29	10	4	7	10	27	22	12
ENSG00000060749	678	791	590	700	696	965	1049	1047	1050	971	487	884	1093	802	1008	691	1017	1115
ENSG00000060762	75	72	47	65	69	66	162	134	151	122	49	101	143	85	92	42	128	135
ENSG00000060971	480	505	437	444	524	643	642	648	736	490	585	503	627	460	572	364	598	488
ENSG00000060982	71	71	66	63	37	60	148	98	111	62	70	113	149	169	80	62	184	154
ENSG00000061273	816	1193	860	1155	1434	1432	1372	1497	1351	1303	639	1031	1460	990	1281	996	877	862
ENSG00000061337	8	2	7	9	9	22	6	13	15	9	9	12	9	6	5	18	2	5
ENSG00000061455	26	5	11	8	10	16	6	9	4	1	15	6	3	0	5	9	9	1
ENSG00000061492	4	1	0	5	3	4	1	0	2	0	2	0	0	0	1	3	1	0
ENSG00000061656	4	5	4	2	2	4	2	4	0	2	0	5	1	5	7	0	0	2
ENSG00000061676	116	69	82	105	83	110	176	143	143	89	219	161	115	103	171	89	154	95
ENSG00000061794	90	139	76	128	120	138	165	141	157	150	76	153	133	193	154	84	170	212
ENSG00000061918	78	56	59	84	65	119	134	112	137	88	173	153	83	120	122	69	129	70
ENSG00000061936	685	819	743	936	1178	833	1404	1036	1229	1212	642	1110	1232	897	1103	875	1151	1241
ENSG00000061938	1673	922	965	960	1437	1293	1253	1091	1001	948	772	893	1321	831	884	646	890	959
ENSG00000061987	1454	1665	1445	1630	1772	1669	3256	2597	3315	2765	1323	2927	3149	2164	2937	1845	3107	3182
ENSG00000062038	6	3	6	7	2	8	2	4	2	0	6	3	0	1	3	1	4	3
ENSG00000062096	1	2	3	5	3	1	0	5	2	1	5	1	0	0	2	3	0	0
ENSG00000062194	1278	1471	974	1223	1212	1428	2530	2156	2510	1947	1445	2139	2349	1985	2218	1397	2086	2517
ENSG00000062282	333	598	206	157	207	558	307	512	680	296	323	399	581	380	321	171	264	201
ENSG00000062370	13	10	8	24	22	23	40	10	11	17	6	20	13	17	27	17	32	20
ENSG00000062485	512	639	507	698	668	688	870	693	808	670	475	689	757	625	765	575	727	688
ENSG00000062524	9	6	10	10	15	19	4	14	8	4	7	13	3	6	10	7	4	5
ENSG00000062582	10	17	9	11	9	7	15	12	7	17	8	17	16	7	11	6	15	18
ENSG00000062598	681	568	519	489	618	633	629	543	647	561	303	665	697	575	578	417	530	692
ENSG00000062650	1140	1429	1010	1108	1277	1358	1983	1661	1930	1588	923	1708	1955	1515	1711	986	1736	2007
ENSG00000062716	4135	4053	2006	1750	1874	3621	4277	4621	6149	3641	2543	4161	4828	3146	4030	2249	4967	3901
ENSG00000062725	339	419	303	387	391	418	724	562	769	615	324	676	680	524	709	414	664	671
ENSG00000062822	73	68	92	126	95	106	117	110	67	80	55	85	103	71	73	120	76	60
ENSG00000063015	10	8	2	4	6	9	10	0	2	2	10	1	4	0	2	4	2	0
ENSG00000063046	823	1696	1152	1609	1677	1544	1958	1664	1893	1796	751	1453	1602	1485	1614	1306	1661	1277
ENSG00000063127	126	101	93	158	145	113	157	131	129	148	82	160	163	124	129	71	111	189
ENSG00000063169	136	114	149	137	183	154	167	134	132	125	75	95	126	98	91	94	98	99
ENSG00000063176	76	69	87	78	109	114	84	94	88	88	58	65	117	57	94	76	60	60
ENSG00000063177	507	914	582	1101	942	831	868	819	794	810	491	732	808	775	782	717	793	578
ENSG00000063180	10	8	12	17	26	13	16	23	6	11	12	11	16	9	20	20	15	17
ENSG00000063241	17	14	18	25	16	32	20	17	16	22	15	28	10	16	20	19	25	24
ENSG00000063244	527	547	645	616	810	702	679	647	567	530	333	511	623	489	555	391	475	576
ENSG00000063245	537	543	505	451	587	659	609	575	520	478	431	464	747	567	577	385	488	371
ENSG00000063322	185	249	170	167	201	223	230	204	220	174	123	182	219	213	203	178	181	216
ENSG00000063438	13	43	8	36	42	31	24	29	24	22	13	21	30	12	27	21	22	21
ENSG00000063515	0	0	0	0	0	1	0	0	0	0	0	0	0	0	1	0	0	0
ENSG00000063587	222	265	239	365	348	309	358	384	396	401	170	384	258	301	325	281	400	276
ENSG00000063601	457	572	371	557	616	545	784	773	829	710	380	790	808	600	737	614	712	765
ENSG00000063660	8	6	4	2	3	6	4	0	3	4	4	4	1	4	4	9	5	2
ENSG00000063761	107	74	73	104	103	94	104	88	79	130	50	67	114	79	164	62	94	64
ENSG00000063854	342	476	462	512	196	548	626	1090	579	267	1726	740	1051	1517	727	626	709	289
ENSG00000063978	521	641	608	610	712	717	719	705	710	618	375	696	692	627	691	498	648	661
ENSG00000064012	1167	1139	1094	1135	1245	1509	1873	1567	1990	1701	773	1977	1949	1461	1588	1000	1658	2183
ENSG00000064042	44	11	15	14	25	31	21	11	13	7	29	5	5	5	12	23	25	7
ENSG00000064102	131	193	174	161	216	184	319	294	299	255	172	276	266	221	280	248	256	351
ENSG00000064115	254	272	278	322	284	317	508	382	447	376	183	415	412	325	425	265	491	440
ENSG00000064195	2	0	2	0	2	1	3	1	0	0	0	0	0	0	1	0	2	0
ENSG00000064199	23	12	8	8	8	13	13	20	14	17	4	11	11	11	9	20	20	17
ENSG00000064201	330	308	450	425	453	431	524	457	461	434	313	348	474	443	438	384	420	374
ENSG00000064205	5	2	3	3	6	4	1	1	0	0	0	1	2	0	0	7	2	0
ENSG00000064218	3	1	2	2	2	9	0	0	0	0	4	1	0	3	2	3	3	0
ENSG00000064225	147	202	150	165	203	267	424	414	605	266	192	365	510	260	387	232	339	239
ENSG00000064270	26	29	41	20	24	29	68	57	71	39	93	11	34	26	30	29	29	42
ENSG00000064300	9	1	8	1	2	6	5	4	3	4	3	4	10	6	2	2	6	14
ENSG00000064309	41	37	22	50	39	42	28	24	34	27	28	30	43	21	39	41	30	14
ENSG00000064313	423	581	422	492	485	570	910	632	900	775	428	836	760	660	795	593	842	856
ENSG00000064393	1116	1160	1102	1508	1347	1680	2017	1599	1791	1648	1062	1438	1507	1357	1714	1092	1560	1395
ENSG00000064419	654	825	607	654	731	792	931	846	996	812	445	806	880	684	837	495	717	739
ENSG00000064489	1	12	3	4	4	4	7	3	9	9	1	10	8	5	9	5	7	1
ENSG00000064490	88	74	83	97	95	99	97	113	83	61	141	83	101	104	76	43	96	50
ENSG00000064545	25	21	37	31	46	36	36	47	32	42	26	36	23	25	26	49	38	33
ENSG00000064547	505	665	351	399	427	721	628	678	687	470	548	466	701	391	646	361	426	257
ENSG00000064601	621	481	443	594	517	950	776	765	663	483	673	617	624	603	796	324	522	478
ENSG00000064607	892	994	1217	1468	1418	1250	1876	1760	1771	1820	929	1636	1831	1215	1607	1125	1754	1703
ENSG00000064651	137	163	184	177	186	181	340	228	259	324	189	309	225	288	279	172	238	364
ENSG00000064652	67	92	38	36	62	86	58	46	61	50	28	37	54	45	75	54	62	30
ENSG00000064655	5	2	4	1	4	5	2	3	2	0	2	2	0	0	8	0	3	0
ENSG00000064666	1476	1519	1428	1412	1280	2205	1662	1610	1582	1246	877	1624	1716	1456	1227	1013	1080	1024
ENSG00000064687	920	983	934	1019	906	1563	1498	1438	916	1021	872	1020	1465	855	679	869	737	841
ENSG00000064692	14	2	12	16	21	12	8	9	2	3	11	5	0	2	4	3	9	3
ENSG00000064703	133	164	133	181	221	175	249	275	264	249	106	206	244	201	249	139	249	252
ENSG00000064726	243	287	244	238	234	328	529	435	576	493	344	524	536	500	464	305	501	663
ENSG00000064763	430	400	251	274	266	484	769	430	507	377	348	467	687	284	498	278	455	372
ENSG00000064787	12	3	9	4	11	22	4	7	10	13	8	9	9	7	7	21	8	4
ENSG00000064835	13	0	2	2	4	6	4	1	0	0	5	1	0	2	0	1	1	4
ENSG00000064886	183	200	164	218	235	168	141	226	211	197	109	268	202	177	206	156	171	299
ENSG00000064932	1136	984	683	422	812	1185	763	1066	992	543	650	659	920	656	555	418	459	554
ENSG00000064933	161	210	197	214	248	183	379	354	428	424	191	387	363	306	396	289	385	584
ENSG00000064961	86	95	94	123	129	146	148	121	102	103	85	93	131	115	109	138	102	77
ENSG00000064989	50	60	30	56	55	74	84	88	79	90	44	59	78	40	80	53	103	62
ENSG00000064995	128	147	109	194	188	133	220	235	229	207	83	222	229	151	195	138	261	227
ENSG00000064999	366	391	340	323	351	436	502	388	408	349	230	301	450	293	371	204	400	266
ENSG00000065000	636	616	642	700	745	813	874	713	658	629	477	620	781	668	599	517	650	667
ENSG00000065029	184	237	269	266	370	259	340	340	263	312	166	272	301	228	311	224	292	267
ENSG00000065054	2	5	5	8	4	5	6	8	0	7	7	2	4	3	9	19	9	0
ENSG00000065057	24	24	19	20	31	26	26	27	14	17	16	13	22	23	13	22	21	11
ENSG00000065060	437	365	360	520	403	570	644	584	476	553	315	470	581	436	669	391	518	396
ENSG00000065135	1747	2353	1147	1165	1399	2238	2515	2137	2821	1942	1564	2308	2986	2160	2668	1714	2108	2013
ENSG00000065150	421	627	469	609	653	602	792	656	766	733	381	679	678	633	701	516	703	858
ENSG00000065154	253	494	266	395	113	367	648	934	516	342	688	790	788	2138	932	442	398	450
ENSG00000065183	194	283	214	267	312	268	386	336	331	376	157	323	334	251	363	252	312	334
ENSG00000065243	1312	1808	971	1076	1027	1666	2593	2272	2833	1993	1224	2362	2669	1618	2377	1706	2251	2393
ENSG00000065268	17	49	26	36	51	50	41	41	17	38	18	23	45	22	26	30	24	19
ENSG00000065308	230	257	238	291	288	214	277	195	235	241	164	315	258	252	228	175	251	231
ENSG00000065320	4	2	2	6	4	3	3	6	3	2	7	1	1	0	7	10	1	0
ENSG00000065325	16	3	2	4	8	6	4	6	0	0	7	3	0	1	0	13	7	5
ENSG00000065328	79	64	59	74	37	87	111	72	74	58	70	126	76	116	52	43	99	177
ENSG00000065357	2009	2371	2209	3195	4360	2585	3356	3533	3197	3945	1868	2987	3394	2398	3370	2572	2907	2780
ENSG00000065361	12	11	7	9	15	21	18	9	10	12	17	1	8	9	12	36	5	14
ENSG00000065371	2	1	3	4	2	10	0	2	0	1	4	2	2	1	2	1	2	0
ENSG00000065413	593	802	593	707	758	879	1353	1117	1544	1245	732	1402	1557	1025	1425	1024	1311	1347
ENSG00000065427	525	486	378	505	605	534	609	482	563	471	297	556	518	499	543	408	478	598
ENSG00000065457	245	243	166	259	256	262	390	398	332	299	226	389	437	244	303	205	333	346
ENSG00000065485	48	43	45	72	70	64	85	81	67	75	51	66	60	62	68	93	48	53
ENSG00000065491	278	356	290	361	212	309	725	712	383	321	632	494	598	692	451	375	424	315
ENSG00000065518	119	69	73	104	91	109	156	156	138	133	95	111	147	129	121	85	150	159
ENSG00000065526	2605	2841	2447	2723	2891	3213	3801	3356	3581	3041	1640	2809	3529	2504	3436	2265	2939	3203
ENSG00000065534	141	111	115	170	162	204	283	306	211	147	264	222	147	228	311	226	182	184
ENSG00000065548	283	382	256	321	400	335	631	482	539	520	261	505	498	513	541	365	564	623
ENSG00000065559	283	539	302	336	379	482	576	542	767	526	350	646	675	573	617	320	580	494
ENSG00000065600	144	128	131	133	195	147	176	125	147	159	78	160	166	133	179	102	139	221
ENSG00000065609	25	7	12	7	14	16	5	2	2	5	13	4	1	3	2	14	15	2
ENSG00000065613	938	1473	798	906	957	1318	1884	1538	1755	1313	1073	1684	1661	1201	1632	904	1448	1741
ENSG00000065615	731	899	616	614	713	1084	1452	1174	1692	964	805	1320	1562	1055	1302	701	1214	1203
ENSG00000065618	20	10	15	15	8	18	85	16	18	22	53	6	26	5	13	21	23	17
ENSG00000065621	31	39	25	21	34	25	31	19	24	13	20	27	19	9	25	22	20	11
ENSG00000065665	84	122	100	94	114	146	130	134	194	152	63	175	202	108	172	106	175	167
ENSG00000065675	411	560	618	649	809	549	603	596	644	732	342	702	550	505	697	540	621	800
ENSG00000065717	22	28	20	32	64	30	22	32	21	43	18	25	36	18	38	41	31	14
ENSG00000065802	169	188	258	265	246	252	251	319	305	272	150	269	269	242	253	226	257	301
ENSG00000065809	1212	2205	1588	1701	1776	1863	2895	2067	2790	2868	1573	2462	2318	2308	2996	1595	1933	2479
ENSG00000065833	10	15	11	14	13	20	18	11	6	13	8	15	13	33	26	13	17	21
ENSG00000065882	1066	1432	1033	999	1231	1732	1627	1290	1851	1163	827	1474	1489	1113	1326	943	1167	1415
ENSG00000065883	968	1206	1003	1209	1268	1258	1920	1575	1766	1667	855	1710	1754	1356	1541	1111	1529	1998
ENSG00000065911	388	206	207	158	212	271	336	333	305	256	238	308	334	309	260	141	331	452
ENSG00000065923	128	212	119	319	402	181	567	248	396	245	175	310	252	304	313	218	239	377
ENSG00000065970	326	438	339	403	387	499	576	570	488	362	608	534	564	426	500	409	438	289
ENSG00000065978	2786	2423	2294	2545	860	2836	3249	3101	3296	1854	5651	4180	3964	2784	3486	3573	3086	1436
ENSG00000065989	119	68	85	95	93	95	80	95	90	102	20	66	113	82	85	31	101	89
ENSG00000066027	543	795	442	446	424	924	931	877	1393	815	616	965	1001	764	847	596	824	1040
ENSG00000066032	24	7	22	11	20	28	15	4	6	4	12	8	1	3	8	23	11	17
ENSG00000066044	242	282	230	289	346	322	384	319	383	316	220	352	397	344	369	284	324	395
ENSG00000066056	12	10	12	24	5	29	20	16	14	18	7	6	13	11	21	5	24	7
ENSG00000066084	1864	1916	1088	1077	1656	829	1951	1794	2314	1721	980	1803	2076	1458	1901	1190	1531	1713
ENSG00000066117	307	376	335	432	511	409	544	388	449	426	255	428	414	360	409	335	377	487
ENSG00000066135	534	579	593	641	679	707	716	582	731	635	338	724	774	567	613	408	629	653
ENSG00000066136	464	533	477	474	545	667	757	633	703	630	304	607	731	501	657	426	638	516
ENSG00000066185	7	7	6	8	6	7	4	9	3	4	7	6	9	9	7	17	4	16
ENSG00000066230	0	1	1	0	2	2	1	0	1	2	0	1	0	0	1	0	1	3
ENSG00000066248	8	1	2	0	5	2	0	4	4	2	6	1	1	2	0	5	3	0
ENSG00000066279	266	242	208	293	118	302	602	393	396	414	328	665	431	509	453	451	653	890
ENSG00000066294	449	438	570	555	599	617	880	665	731	529	520	646	995	779	872	410	692	897
ENSG00000066322	143	196	168	193	210	252	233	206	208	169	126	185	214	187	189	110	189	193
ENSG00000066336	1179	1057	641	523	680	1308	930	1126	1001	587	494	686	1119	637	859	442	678	542
ENSG00000066379	64	53	75	64	76	61	66	63	85	59	44	66	79	61	62	28	71	51
ENSG00000066382	16	17	11	17	6	28	37	32	17	10	15	24	22	6	17	9	24	2
ENSG00000066405	7	2	2	4	2	4	4	6	0	1	8	3	2	0	6	9	3	4
ENSG00000066422	693	866	707	756	797	839	1348	1171	1202	1128	684	1203	1349	1082	1222	815	1089	1193
ENSG00000066427	534	599	440	510	549	580	986	945	1074	985	482	752	981	743	900	680	1033	898
ENSG00000066455	249	273	227	231	275	319	400	360	410	317	211	356	415	311	378	306	360	450
ENSG00000066468	41	23	17	14	27	30	11	51	44	26	24	16	48	69	103	50	9	46
ENSG00000066557	115	140	98	113	107	129	286	208	254	231	99	261	232	174	264	180	258	327
ENSG00000066583	44	50	60	45	53	70	79	64	82	71	20	77	50	69	57	36	61	84
ENSG00000066629	16	2	9	8	14	11	2	4	3	3	14	5	2	5	3	7	20	17
ENSG00000066651	111	132	101	152	153	100	188	167	192	203	98	225	187	143	233	138	206	229
ENSG00000066654	410	467	398	468	474	509	849	705	771	834	391	739	752	630	791	477	842	891
ENSG00000066697	33	37	40	51	44	45	88	42	59	54	37	80	40	50	63	34	69	63
ENSG00000066735	4	1	8	4	0	2	4	3	2	1	3	3	0	27	4	7	2	0
ENSG00000066739	837	1236	944	1230	1206	1202	1916	1532	1851	1562	1002	1690	1798	1639	1660	1131	1791	1650
ENSG00000066777	1728	2333	1677	1975	2294	2340	3499	2773	3371	3167	1640	2824	3331	2339	3065	1914	2866	3156
ENSG00000066813	16	2	8	7	13	13	4	3	0	6	15	1	0	1	9	19	12	0
ENSG00000066827	245	324	295	310	320	363	374	357	341	347	224	316	414	263	369	265	338	276
ENSG00000066855	55	52	84	68	64	77	97	99	107	115	45	93	121	82	88	42	72	105
ENSG00000066923	41	43	39	81	31	47	80	58	75	74	27	62	41	53	66	29	35	56
ENSG00000066926	4345	8695	6011	9699	746	9981	13039	19560	10365	5977	15204	13553	23564	16540	16174	12671	12179	5768
ENSG00000066933	557	777	653	852	946	723	1304	961	1138	1122	496	983	1078	935	1131	721	1126	1182
ENSG00000067048	772	6	1	4	6	1132	6	2	1487	3	1978	1507	1506	1147	3	1216	1373	1591
ENSG00000067057	243	150	177	190	320	220	270	252	212	260	135	250	194	211	244	220	133	323
ENSG00000067064	266	305	185	193	229	268	355	424	512	375	288	450	515	484	433	263	388	441
ENSG00000067066	4506	3071	2819	1989	3556	3293	4116	3844	3999	3018	2649	5070	4119	3838	3353	2010	3184	6590
ENSG00000067082	2859	2801	1747	1867	1616	2666	3146	2560	2904	2288	1620	2434	2931	2022	3324	1626	2076	2102
ENSG00000067113	21	22	35	27	44	28	37	47	46	37	21	49	47	57	41	42	29	36
ENSG00000067141	20	10	9	29	21	29	12	9	15	29	14	17	17	4	13	22	15	16
ENSG00000067167	411	462	384	408	448	589	1091	832	1049	942	642	1106	990	1030	998	622	984	1155
ENSG00000067177	11	11	12	12	17	9	13	10	2	5	20	9	7	6	14	9	6	9
ENSG00000067182	1095	918	734	576	798	1183	994	1160	1344	779	516	940	1271	771	961	573	784	714
ENSG00000067191	51	51	84	71	75	92	77	72	78	63	23	60	85	47	59	50	61	90
ENSG00000067208	449	592	285	404	359	578	836	755	899	681	364	545	854	454	779	400	902	602
ENSG00000067221	74	45	65	66	79	81	88	58	67	89	51	83	67	34	59	63	72	66
ENSG00000067225	1662	1529	1416	1658	1878	2210	2007	1846	2122	1713	1470	1902	1705	1578	1821	1352	1528	1502
ENSG00000067248	351	406	376	393	348	435	698	710	653	555	426	673	602	686	594	481	591	707
ENSG00000067334	370	446	309	306	392	364	533	434	457	430	317	435	458	426	487	329	416	533
ENSG00000067365	276	320	302	326	388	386	413	412	466	399	180	313	443	305	435	229	401	425
ENSG00000067369	552	786	541	665	862	749	930	790	810	791	318	737	810	565	829	547	703	718
ENSG00000067445	18	21	16	18	18	7	21	31	11	25	13	17	13	10	32	18	14	18
ENSG00000067533	119	161	108	149	129	133	300	264	268	288	141	275	241	190	254	225	270	287
ENSG00000067560	1643	1785	1232	1443	1578	2080	2131	2012	2234	1652	1057	1735	2019	1898	1894	994	1831	1904
ENSG00000067596	730	791	659	683	845	877	946	830	858	730	433	820	972	780	833	519	778	764
ENSG00000067601	19	16	25	30	27	20	38	24	36	22	8	26	28	18	30	32	34	26
ENSG00000067606	70	115	72	96	125	105	100	127	121	103	70	101	116	88	129	100	96	88
ENSG00000067646	250	0	1	0	0	293	0	0	556	0	754	622	578	599	3	418	560	627
ENSG00000067704	261	371	278	349	388	380	499	364	493	374	236	425	445	384	451	264	370	472
ENSG00000067715	26	15	12	16	28	24	17	6	28	15	19	6	11	6	11	26	14	23
ENSG00000067798	33	15	30	16	44	42	18	29	25	16	25	11	29	6	18	31	39	12
ENSG00000067829	124	167	177	185	215	198	221	202	187	186	136	171	205	175	171	150	189	145
ENSG00000067836	124	92	92	132	147	149	165	185	182	118	103	106	169	81	139	86	167	65
ENSG00000067840	17	6	42	30	45	55	3	24	7	48	5	38	31	8	11	7	7	8
ENSG00000067842	4	5	5	5	15	9	8	15	3	6	11	9	4	3	9	6	7	6
ENSG00000067900	1804	2596	1555	1644	1933	2363	3292	2760	3590	2829	1475	2969	3388	2379	2917	1903	2739	3250
ENSG00000067955	215	232	209	219	211	259	537	416	531	438	202	477	481	455	441	361	523	609
ENSG00000067992	192	281	170	201	196	299	364	315	441	271	201	346	340	263	270	179	333	359
ENSG00000068001	33	36	20	22	39	37	31	20	24	35	35	26	46	28	39	13	28	25
ENSG00000068024	1075	1244	923	993	1127	1438	1311	1324	1447	1191	951	1104	1359	1064	1219	841	951	1077
ENSG00000068028	323	338	645	518	396	494	550	491	569	525	236	544	601	486	424	274	492	676
ENSG00000068078	2	0	3	3	1	4	2	1	1	2	5	1	3	2	2	0	0	2
ENSG00000068079	625	103	151	117	251	146	94	134	102	83	131	167	138	120	93	55	82	352
ENSG00000068097	192	242	224	215	245	203	328	295	263	222	114	216	256	246	238	182	250	264
ENSG00000068120	152	169	202	249	253	227	249	198	247	240	108	191	249	172	176	150	189	179
ENSG00000068137	2	3	7	2	7	6	3	4	5	1	6	0	0	0	6	3	0	5
ENSG00000068305	1154	1250	697	808	978	1083	1878	1598	1858	1325	895	1588	1916	1366	1513	961	1624	1612
ENSG00000068308	407	473	427	442	513	542	578	534	525	416	406	567	545	584	513	372	407	477
ENSG00000068323	569	530	338	304	384	515	536	666	541	358	581	496	687	640	492	447	441	335
ENSG00000068354	136	138	169	182	178	162	191	204	157	153	191	178	208	206	189	166	188	138
ENSG00000068366	897	1002	506	486	684	945	1257	1286	1589	1035	709	1295	1375	1026	1108	524	1139	1471
ENSG00000068383	145	222	126	176	169	248	318	275	338	203	210	225	333	217	276	238	224	161
ENSG00000068394	96	111	106	95	109	101	126	97	94	98	56	102	85	89	99	66	90	125
ENSG00000068400	692	572	543	586	772	656	755	694	716	634	395	597	739	538	679	495	624	701
ENSG00000068438	105	123	115	130	142	140	164	140	127	157	60	116	145	85	111	77	136	138
ENSG00000068489	61	36	43	55	30	53	70	59	47	43	42	68	40	64	63	32	69	79
ENSG00000068615	14	2	7	15	7	24	6	10	7	6	14	19	3	6	25	22	5	2
ENSG00000068650	1543	1843	1222	1236	1476	1971	2287	2051	2582	1701	1150	1734	2607	1446	2184	1302	2076	1706
ENSG00000068654	415	498	497	590	711	533	670	615	562	644	272	527	583	521	601	423	574	552
ENSG00000068697	209	282	121	148	189	261	245	231	315	200	93	224	284	229	267	148	317	154
ENSG00000068724	707	959	750	952	1167	1084	1144	855	882	861	357	658	897	579	960	721	882	660
ENSG00000068745	359	463	439	444	525	491	579	502	608	574	272	516	556	421	530	377	542	621
ENSG00000068781	1	1	1	2	2	2	1	2	0	0	1	0	3	0	1	5	2	0
ENSG00000068784	424	415	326	355	393	410	568	458	541	419	333	595	642	386	573	329	513	684
ENSG00000068796	724	807	754	936	991	999	1542	1250	1475	1314	907	1698	1087	1094	1600	1021	1143	1575
ENSG00000068831	1159	1287	1428	1540	2139	1423	1751	1564	1360	1572	912	1332	1598	1201	1546	1195	1208	1199
ENSG00000068878	1814	3380	2065	2664	1662	2736	4786	5024	3778	2773	6070	4888	5434	9365	5180	3527	3739	3117
ENSG00000068885	142	153	130	197	189	137	375	370	361	376	170	333	354	253	390	206	377	423
ENSG00000068903	209	180	209	212	222	224	211	212	215	216	159	231	206	187	214	123	209	224
ENSG00000068912	120	144	104	121	159	136	250	202	239	195	100	200	206	193	194	164	211	250
ENSG00000068971	114	186	177	164	134	179	243	289	157	146	645	278	242	223	213	185	136	153
ENSG00000068976	114	285	110	85	160	186	122	88	93	103	127	112	126	99	181	116	60	46
ENSG00000068985	3	2	3	2	2	1	2	3	0	1	4	0	1	4	3	2	2	0
ENSG00000069011	5	0	2	1	1	3	0	1	2	0	1	3	0	0	0	0	0	0
ENSG00000069018	7	0	2	1	3	9	3	9	1	1	3	1	1	0	2	4	5	0
ENSG00000069020	265	421	211	529	580	454	538	609	501	425	437	404	425	356	507	454	459	458
ENSG00000069122	13	7	4	15	11	8	1	7	4	5	11	2	1	1	8	16	10	3
ENSG00000069188	29	101	54	53	87	67	85	61	29	78	51	21	92	46	69	135	58	16
ENSG00000069206	18	6	12	7	17	11	5	3	1	2	15	2	2	1	6	16	4	14
ENSG00000069248	317	464	375	416	506	467	600	515	608	585	207	532	606	412	547	528	531	633
ENSG00000069275	632	789	641	773	675	823	1147	962	1130	967	569	1297	1074	1144	986	777	1087	1586
ENSG00000069329	783	891	609	725	736	886	1249	948	1195	1009	593	911	1119	859	1105	586	1138	947
ENSG00000069345	314	387	331	339	359	440	577	508	552	396	356	521	580	560	444	392	445	471
ENSG00000069399	302	317	173	94	168	297	204	257	262	142	119	202	204	167	179	118	125	158
ENSG00000069424	856	878	1038	1167	1086	1960	1212	892	1012	1034	604	940	1105	883	994	940	965	845
ENSG00000069431	45	6	21	12	41	31	18	9	1	5	34	6	3	2	12	18	12	2
ENSG00000069482	1	4	0	0	2	0	2	3	1	0	3	0	0	0	1	0	3	1
ENSG00000069493	1422	1794	1894	2412	2435	1736	3703	2924	3498	3801	1402	3696	3241	2847	3720	2692	3156	4273
ENSG00000069509	57	69	38	48	51	44	55	71	75	58	22	53	53	72	65	28	61	70
ENSG00000069535	4	2	6	7	7	6	9	10	5	8	8	14	0	2	7	1	3	4
ENSG00000069667	583	763	1029	772	897	857	1145	1148	1179	1495	498	2039	1269	1420	1145	978	1326	2751
ENSG00000069696	0	1	1	0	1	1	5	0	3	1	2	2	1	1	0	11	0	0
ENSG00000069702	164	134	634	228	235	290	117	95	166	253	101	912	230	520	149	129	253	1234
ENSG00000069712	0	0	0	0	0	0	0	0	0	0	0	0	0	0	0	0	0	0
ENSG00000069764	1	0	2	0	1	3	0	0	0	0	1	1	3	0	4	0	1	2
ENSG00000069812	3	1	2	1	6	1	1	5	0	0	6	6	0	1	2	1	5	3
ENSG00000069849	175	211	141	168	150	182	243	223	238	207	102	212	252	217	236	151	251	304
ENSG00000069869	118	159	104	165	181	195	349	198	227	180	132	173	196	165	233	166	230	181
ENSG00000069943	275	335	223	177	209	424	541	390	477	383	217	514	617	265	585	271	413	467
ENSG00000069956	213	241	192	293	234	236	383	296	328	295	223	311	291	279	347	250	305	317
ENSG00000069966	210	251	211	274	388	224	361	347	299	332	206	344	246	299	320	320	282	355
ENSG00000069974	540	697	579	472	529	804	1142	1124	1467	1038	818	1071	1150	912	924	582	963	1119
ENSG00000069998	122	110	131	157	205	188	184	171	210	175	95	134	203	128	153	144	164	115
ENSG00000070010	266	368	393	409	393	382	523	445	492	409	292	441	530	381	492	330	451	458
ENSG00000070018	99	142	71	129	84	98	183	69	222	277	129	166	241	117	124	51	121	152
ENSG00000070019	11	5	10	7	10	11	6	5	1	0	14	4	1	3	2	9	7	1
ENSG00000070031	0	0	0	0	0	0	0	0	2	0	0	0	0	0	1	1	0	0
ENSG00000070047	384	431	472	477	599	489	549	494	412	492	257	389	546	377	399	405	420	410
ENSG00000070061	392	537	486	536	600	425	653	601	697	708	319	663	676	478	646	539	598	615
ENSG00000070081	332	454	388	492	466	399	739	646	610	736	394	623	754	533	634	515	550	682
ENSG00000070087	5	4	3	4	10	5	4	11	8	14	5	4	12	3	8	21	13	4
ENSG00000070159	29	5	7	11	14	16	8	17	3	0	21	5	4	5	11	14	17	5
ENSG00000070182	1149	957	1326	1435	77	923	1730	2848	1172	375	6428	1695	3074	4757	1494	2464	1465	747
ENSG00000070190	1212	1160	570	683	827	1098	1528	1326	1416	1015	817	1836	2084	999	1370	570	1355	1373
ENSG00000070193	4	1	8	1	13	6	1	4	1	0	2	0	2	1	2	13	3	5
ENSG00000070214	296	367	268	348	318	419	602	476	591	502	375	387	467	406	475	321	599	421
ENSG00000070269	471	439	279	338	398	373	720	606	826	612	349	676	704	503	624	400	619	706
ENSG00000070366	528	595	601	748	855	689	799	670	742	811	428	712	819	594	755	634	763	692
ENSG00000070367	412	496	338	438	422	437	801	758	978	721	455	809	789	693	814	635	807	970
ENSG00000070371	110	69	130	170	131	162	404	127	240	242	264	114	201	124	193	139	156	119
ENSG00000070388	2	0	1	2	0	1	1	2	1	1	0	2	1	1	2	1	0	0
ENSG00000070404	33	11	19	29	25	37	55	36	28	25	43	19	37	16	32	12	29	16
ENSG00000070413	527	608	518	538	661	815	648	614	629	590	425	614	557	513	611	394	493	488
ENSG00000070423	133	106	151	149	179	144	153	124	110	138	79	107	121	112	92	114	117	129
ENSG00000070444	348	438	299	418	440	507	510	435	497	407	274	315	502	313	457	349	361	297
ENSG00000070476	512	604	531	696	690	759	868	803	840	755	472	732	740	579	842	583	700	617
ENSG00000070495	319	429	218	224	269	283	283	253	298	255	224	245	284	221	263	198	179	237
ENSG00000070501	180	222	152	175	235	265	285	259	312	237	197	401	366	240	299	142	279	359
ENSG00000070526	37	55	54	64	112	58	65	94	60	92	71	96	62	69	81	59	81	85
ENSG00000070540	205	308	276	255	149	328	447	339	446	252	292	382	409	305	293	189	247	285
ENSG00000070601	4	0	6	3	9	3	5	6	2	1	9	1	1	1	4	10	10	0
ENSG00000070610	435	350	415	500	401	517	638	562	556	515	395	478	601	488	509	364	474	426
ENSG00000070614	437	391	281	421	458	671	606	563	765	419	471	447	599	242	479	267	477	337
ENSG00000070669	119	125	137	142	154	132	153	130	164	250	78	190	142	168	124	167	140	199
ENSG00000070718	170	197	171	303	270	227	242	256	256	278	172	276	180	235	251	122	269	292
ENSG00000070729	10	1	3	1	6	17	4	9	3	0	15	6	0	2	7	5	5	5
ENSG00000070731	82	323	105	101	101	216	226	191	223	118	144	167	259	119	228	113	134	119
ENSG00000070748	3	0	3	0	1	2	3	3	2	2	10	1	0	0	2	11	2	3
ENSG00000070756	3448	7795	4255	6242	5066	6454	8287	8238	7469	6042	7572	7109	8326	13103	7987	5444	7635	5670
ENSG00000070759	122	158	90	101	98	168	135	171	162	93	82	150	197	135	146	105	141	93
ENSG00000070761	56	93	54	69	75	61	85	88	90	81	31	89	72	71	97	64	56	78
ENSG00000070770	452	578	426	593	586	511	707	574	691	578	294	662	602	612	571	477	611	721
ENSG00000070778	8	6	12	12	11	17	15	7	1	1	13	4	6	1	9	14	4	5
ENSG00000070785	158	130	130	154	146	177	200	144	153	202	74	164	156	131	184	131	168	215
ENSG00000070808	4	3	5	1	7	9	2	8	3	2	6	3	3	0	5	3	6	5
ENSG00000070814	326	301	382	423	576	409	442	373	345	385	212	368	393	343	368	364	358	349
ENSG00000070831	1269	1829	1149	1474	1358	1900	2470	2392	2446	1945	1819	2180	2427	2231	2301	1535	2188	2179
ENSG00000070882	275	327	437	382	512	413	527	485	650	592	251	728	542	569	552	443	612	838
ENSG00000070886	5	1	1	1	2	4	2	3	0	1	3	0	1	2	2	4	3	0
ENSG00000070915	8	4	5	6	10	10	11	8	10	1	11	5	2	3	2	3	8	11
ENSG00000070950	165	198	184	226	158	194	315	257	317	262	142	319	281	249	254	240	307	376
ENSG00000070961	1427	2678	1178	1836	2054	1972	3833	2355	3052	2805	856	2403	3034	2040	2913	1864	3176	2103
ENSG00000070985	4	2	1	11	5	5	12	9	6	10	2	5	1	2	4	9	2	3
ENSG00000071051	316	349	278	359	450	411	595	458	429	412	304	428	361	383	459	296	318	371
ENSG00000071054	1691	2829	1655	2135	2331	2450	3057	2990	3504	2525	2033	2795	3044	2348	2810	1998	2490	2360
ENSG00000071073	1063	1959	1399	1644	1951	1518	2584	2565	2930	3330	1309	2749	2712	2257	3236	2280	2441	2766
ENSG00000071082	1078	1723	974	1706	1257	1448	1597	1566	1888	1575	887	1670	1620	1581	1352	1159	1556	1464
ENSG00000071127	1809	1980	1791	1969	1893	2394	2383	2168	2249	1891	1561	2399	2317	1935	2325	1578	1794	1943
ENSG00000071189	978	1285	832	921	934	1272	2264	1865	2462	1681	1106	1940	2161	1509	2027	1185	1881	2073
ENSG00000071203	7	1	2	3	6	4	0	4	3	0	1	0	0	0	1	1	4	4
ENSG00000071205	100	81	208	127	119	116	166	149	164	144	116	203	122	185	139	74	98	268
ENSG00000071242	126	109	99	194	95	137	247	123	133	143	200	166	132	137	184	82	85	91
ENSG00000071243	117	142	112	177	185	172	312	252	369	266	135	250	278	238	269	202	259	310
ENSG00000071246	67	114	86	138	183	162	247	166	94	87	82	46	251	117	121	68	131	100
ENSG00000071282	28	10	7	14	8	18	11	13	10	7	13	11	3	8	14	14	19	4
ENSG00000071462	105	152	156	157	195	146	152	154	165	167	67	137	142	106	149	87	163	151
ENSG00000071537	693	977	652	718	824	987	1429	1146	1552	1248	685	1307	1448	1189	1334	835	1311	1407
ENSG00000071539	15	7	9	16	19	32	18	13	21	11	25	20	19	18	14	15	13	34
ENSG00000071553	319	341	288	298	308	394	377	366	408	346	201	305	398	342	314	189	337	264
ENSG00000071564	306	279	362	379	342	311	469	530	315	321	643	346	440	561	318	503	301	262
ENSG00000071575	1016	498	693	789	925	566	867	942	876	1282	513	1238	847	742	885	977	868	1445
ENSG00000071626	583	543	803	747	926	826	1020	840	878	851	469	743	810	770	758	594	777	866
ENSG00000071655	128	142	171	211	182	180	167	140	127	139	137	117	191	141	128	132	131	118
ENSG00000071677	1	0	0	0	1	0	1	0	0	0	1	1	0	0	0	0	0	3
ENSG00000071794	209	235	160	220	230	199	410	283	331	305	203	323	293	365	344	239	352	437
ENSG00000071859	113	80	122	113	146	136	159	141	112	96	63	95	139	100	104	66	91	83
ENSG00000071889	55	75	104	93	151	80	173	137	101	119	87	79	125	74	77	77	70	57
ENSG00000071894	299	197	391	345	510	551	315	293	555	388	250	342	411	396	462	439	375	414
ENSG00000071909	33	15	55	11	25	17	9	17	15	17	25	29	3	49	13	33	8	97
ENSG00000071967	141	289	189	245	95	256	414	452	283	208	427	292	467	414	352	212	406	287
ENSG00000071991	28	5	9	19	25	18	2	1	4	4	14	3	1	6	2	19	17	2
ENSG00000071994	232	186	214	342	360	228	476	455	503	418	165	401	429	317	300	244	455	554
ENSG00000072041	30	5	13	12	16	26	1	3	2	5	13	7	1	2	8	8	15	3
ENSG00000072042	228	268	239	294	296	321	456	401	399	374	212	395	430	360	364	325	380	400
ENSG00000072062	374	533	321	412	393	682	492	527	571	430	213	361	603	354	472	323	474	305
ENSG00000072071	139	202	132	223	221	189	148	177	121	191	114	159	210	116	170	187	171	170
ENSG00000072080	2	1	4	5	0	3	1	0	0	1	3	2	0	0	1	6	1	1
ENSG00000072110	1589	2464	1471	1829	1883	2742	2588	2635	2789	2062	1924	2135	2357	1803	2543	1650	1620	1467
ENSG00000072121	1155	970	982	964	1127	1079	1240	1042	1225	1076	536	996	1276	867	1067	792	1062	1208
ENSG00000072133	13	9	13	25	28	14	6	9	4	5	19	7	3	6	9	12	19	5
ENSG00000072134	136	133	123	135	115	121	216	150	211	116	202	186	154	182	209	121	104	119
ENSG00000072135	929	685	752	885	791	983	1072	1014	899	766	456	750	1029	653	894	545	1015	838
ENSG00000072163	48	63	29	80	74	51	87	92	56	52	30	42	45	46	80	41	48	42
ENSG00000072182	4	4	1	7	2	5	3	3	1	3	5	4	2	1	3	7	3	1
ENSG00000072195	43	33	28	53	60	25	34	59	22	64	36	36	60	36	43	62	38	38
ENSG00000072201	21	4	11	4	9	10	7	4	11	7	10	7	3	2	6	8	11	6
ENSG00000072210	192	269	234	235	248	292	363	289	350	329	108	278	374	281	311	299	338	345
ENSG00000072274	1367	1907	1389	1452	774	1431	2452	2324	2227	1611	2129	2778	2223	4396	2156	1641	1926	2523
ENSG00000072310	286	292	289	362	482	382	375	433	383	413	224	352	468	288	335	300	235	284
ENSG00000072315	5	1	8	11	10	4	2	5	0	4	13	3	2	1	7	5	1	1
ENSG00000072364	1325	1562	1265	1359	1525	1522	2320	1859	2239	1873	1276	2053	2017	1678	2021	1410	2097	2236
ENSG00000072401	167	184	145	93	134	203	471	466	903	402	277	610	795	424	479	367	431	478
ENSG00000072415	115	143	105	151	149	131	219	216	227	190	93	210	193	157	216	148	198	210
ENSG00000072422	91	64	55	75	101	106	121	92	90	79	90	106	36	75	122	52	167	83
ENSG00000072501	937	1384	1126	1542	1460	1089	1990	1485	1153	1692	768	1587	1269	1006	1585	770	1215	1202
ENSG00000072506	51	52	48	66	84	55	68	63	56	57	40	56	62	51	61	32	67	52
ENSG00000072518	718	908	774	682	828	1051	1027	932	1090	823	549	974	1097	821	891	550	742	750
ENSG00000072571	68	57	33	56	34	52	116	70	77	88	68	102	88	82	91	64	82	191
ENSG00000072609	780	843	867	896	981	951	1134	1013	1137	1017	505	985	1184	839	1041	672	910	936
ENSG00000072657	51	10	25	23	27	43	10	8	3	6	23	11	3	2	11	20	11	4
ENSG00000072682	16	23	9	10	16	30	14	18	15	11	40	16	9	9	23	15	8	15
ENSG00000072694	219	101	72	119	261	234	285	177	279	133	262	319	141	270	200	93	89	217
ENSG00000072736	1275	1655	1795	1835	1774	1724	2200	1812	1866	2138	1362	2425	2182	2056	2147	1516	1841	2421
ENSG00000072756	231	218	247	257	296	267	520	600	531	476	199	434	448	363	459	265	562	640
ENSG00000072778	465	550	566	623	766	763	733	690	638	589	518	604	661	764	726	645	788	391
ENSG00000072786	3073	3616	3176	3030	3563	4041	3654	3555	3869	3292	1986	3571	4095	3193	3400	2545	2974	3369
ENSG00000072803	384	490	333	467	461	504	627	504	678	548	408	592	606	519	600	353	529	658
ENSG00000072818	992	937	1046	1021	1357	1036	1265	1264	1108	1091	833	1004	1089	1035	1079	1026	726	1036
ENSG00000072832	4	2	4	7	1	5	3	2	5	1	6	4	0	2	2	4	4	2
ENSG00000072840	14	2	24	6	13	15	4	2	2	7	12	17	6	15	10	10	20	24
ENSG00000072849	188	205	227	179	251	241	372	349	370	344	219	408	376	257	334	253	362	393
ENSG00000072858	399	431	477	598	702	423	585	544	521	631	216	700	499	531	594	475	437	768
ENSG00000072864	821	1258	767	891	863	1325	1387	1165	1250	957	643	1048	1302	989	1284	750	949	792
ENSG00000072952	529	494	138	152	192	395	344	324	569	275	123	188	543	188	307	150	229	193
ENSG00000072954	16	24	21	36	14	41	26	17	28	22	21	15	17	17	32	10	21	34
ENSG00000072958	658	890	626	951	1153	894	1002	997	880	1020	575	794	1096	679	1170	938	665	819
ENSG00000073008	65	145	104	125	120	128	238	177	127	147	49	94	245	72	227	93	212	55
ENSG00000073050	73	71	81	130	118	128	117	108	96	87	68	99	103	69	95	89	80	73
ENSG00000073060	75	200	101	211	119	173	267	157	196	171	70	104	212	116	241	143	219	84
ENSG00000073067	0	0	1	0	2	0	1	0	0	0	1	0	0	0	0	0	0	0
ENSG00000073111	118	120	110	156	82	153	169	132	98	96	102	146	114	167	114	104	125	203
ENSG00000073146	14	7	6	11	15	9	11	18	19	8	9	10	12	6	12	1	14	15
ENSG00000073150	27	51	8	25	20	51	41	49	65	29	38	15	32	16	23	14	13	2
ENSG00000073169	132	110	119	161	164	153	183	150	162	161	72	113	153	108	107	94	131	99
ENSG00000073282	14	11	20	12	13	20	27	16	10	14	35	14	6	8	9	20	16	20
ENSG00000073331	1540	2040	940	704	987	2176	1871	2452	2615	1241	1812	2354	2997	1460	2164	1205	1906	1661
ENSG00000073350	71	61	231	99	144	107	100	90	87	129	55	126	137	109	69	70	90	143
ENSG00000073417	308	360	198	318	310	399	482	419	511	396	186	347	410	288	493	283	494	421
ENSG00000073464	95	80	54	111	93	53	152	76	87	58	51	103	133	77	116	59	68	155
ENSG00000073536	101	78	96	111	138	96	145	108	77	100	103	90	103	78	91	136	85	81
ENSG00000073578	370	399	434	428	591	443	533	459	450	513	313	509	489	535	489	362	466	616
ENSG00000073584	233	268	244	315	361	348	612	471	619	614	279	582	567	477	502	456	614	648
ENSG00000073598	3	0	1	1	2	0	0	1	0	1	0	1	1	0	0	1	1	0
ENSG00000073605	569	592	503	780	920	623	748	814	911	897	477	739	613	794	566	609	586	1158
ENSG00000073614	2453	2997	2188	2535	2933	2865	3473	3171	3714	3239	1572	3408	3427	2922	3046	2118	2987	3873
ENSG00000073670	7	11	4	12	13	8	7	9	3	2	4	1	7	6	9	4	8	8
ENSG00000073711	28	21	23	27	25	34	25	22	11	21	19	23	16	15	24	12	30	17
ENSG00000073712	22	4	14	7	18	13	8	3	11	7	17	7	5	5	9	12	14	1
ENSG00000073734	21	3	12	12	10	12	4	5	3	3	15	5	5	2	10	14	6	5
ENSG00000073737	173	135	99	97	104	202	227	144	140	91	124	271	265	124	166	68	212	120
ENSG00000073754	6	0	10	2	2	6	1	1	2	2	5	1	4	2	1	4	3	3
ENSG00000073756	195	692	111	97	84	274	236	204	223	147	309	310	380	168	687	405	147	123
ENSG00000073792	478	1120	595	736	126	518	1110	1570	815	307	2327	1429	1507	1943	698	743	1140	466
ENSG00000073803	87	53	43	59	46	78	74	100	76	54	53	57	69	107	72	89	59	88
ENSG00000073849	1567	2034	1780	2473	2653	1960	2799	2142	2275	2232	1222	2422	2213	1947	2467	1681	2073	2454
ENSG00000073861	166	67	604	175	182	203	89	57	120	158	44	366	130	331	44	75	113	585
ENSG00000073905	15	13	11	23	14	11	20	17	15	14	6	14	18	14	19	15	14	11
ENSG00000073910	1446	2672	1429	1666	1710	2947	3215	2906	3845	2112	2210	2489	3126	1893	3118	1721	2238	1889
ENSG00000073921	3747	5453	2825	2624	2284	4566	7189	6754	8270	5208	4310	7060	7883	6093	6640	3794	6885	5755
ENSG00000073969	220	246	258	256	217	243	331	258	310	258	146	290	345	249	290	187	359	356
ENSG00000074047	4	1	2	2	7	5	2	1	4	1	2	0	1	2	7	2	1	2
ENSG00000074054	1053	1348	1056	1144	1216	1514	1771	1513	1805	1593	1065	1515	1777	1432	1494	1168	1481	1453
ENSG00000074071	44	43	60	59	70	49	57	51	28	47	26	45	41	34	46	32	37	78
ENSG00000074181	16	5	6	9	14	15	9	13	7	5	8	26	13	7	16	8	9	5
ENSG00000074201	471	484	389	457	525	508	798	702	723	697	329	668	666	456	704	581	735	752
ENSG00000074211	14	2	3	2	8	9	4	1	2	4	9	1	0	0	6	14	1	3
ENSG00000074219	5	3	1	2	3	6	4	8	8	3	6	4	2	6	5	0	4	0
ENSG00000074266	223	262	179	180	285	256	466	334	425	408	197	380	437	293	405	209	434	494
ENSG00000074276	34	27	23	27	29	30	39	38	14	23	34	21	26	24	31	25	26	11
ENSG00000074317	2	1	0	0	0	1	0	1	0	0	0	0	1	0	0	0	2	0
ENSG00000074319	257	328	247	337	236	375	503	528	463	310	354	455	534	620	495	293	389	392
ENSG00000074356	632	743	632	814	808	847	1290	955	1284	1096	575	980	1115	767	1053	805	1058	1031
ENSG00000074370	1360	1324	1449	1633	1998	1680	2029	1752	1673	1430	1413	1786	1699	1560	1645	1223	1207	1408
ENSG00000074410	11	5	3	6	11	16	2	4	7	0	6	9	8	1	9	6	6	0
ENSG00000074416	71	154	137	140	117	179	112	180	120	83	174	125	100	104	149	49	113	59
ENSG00000074527	20	1	2	4	5	10	5	3	1	3	6	2	2	2	3	0	3	1
ENSG00000074582	74	90	77	106	109	97	154	100	133	119	64	77	91	87	121	77	107	96
ENSG00000074590	7	3	5	5	9	5	2	5	9	5	9	0	4	1	4	2	2	3
ENSG00000074603	765	932	724	782	840	948	1461	1321	1547	1334	792	1472	1457	1206	1309	933	1443	1695
ENSG00000074621	67	75	82	87	92	66	93	76	83	97	45	96	85	65	94	43	137	95
ENSG00000074657	74	100	101	86	163	115	183	82	131	116	132	191	115	97	177	71	186	64
ENSG00000074660	288	200	130	109	146	351	138	235	254	109	185	305	494	186	161	153	172	231
ENSG00000074695	245	242	241	273	292	284	406	391	431	442	242	488	393	457	481	310	407	592
ENSG00000074696	139	194	175	180	189	147	237	219	190	223	150	242	216	213	260	138	205	343
ENSG00000074706	881	1410	941	1072	1362	1242	1643	1457	2047	1706	987	1668	1813	1362	1803	1176	1299	1932
ENSG00000074755	2052	2338	2135	2340	2539	2661	2864	2581	2964	2575	1506	2573	3079	2331	2744	1863	2800	2107
ENSG00000074771	7	1	2	3	4	3	1	5	5	2	3	0	1	0	3	5	3	0
ENSG00000074800	1356	1455	1131	1461	1449	1809	1503	1314	1487	1241	778	1368	1407	1404	1268	882	1236	1222
ENSG00000074803	25	11	15	17	39	31	11	9	10	6	32	11	3	7	7	13	9	6
ENSG00000074842	38	42	34	41	66	57	54	55	47	43	21	47	43	45	38	17	46	26
ENSG00000074855	73	98	109	111	141	127	116	144	82	126	79	77	119	89	88	87	115	109
ENSG00000074935	97	86	74	92	121	91	242	186	271	229	90	185	194	136	240	143	242	256
ENSG00000074964	231	234	170	207	297	289	247	252	265	171	25	97	246	115	251	178	276	136
ENSG00000074966	700	970	749	1140	1423	1036	1517	1371	1700	1762	731	1416	1471	1124	1643	1248	1385	1345
ENSG00000075035	13	3	7	12	5	17	3	6	5	5	8	7	1	4	4	11	5	3
ENSG00000075043	6	7	4	3	4	10	2	7	2	2	9	5	3	2	11	7	3	0
ENSG00000075073	8	0	2	2	0	4	1	0	0	1	4	0	2	1	3	8	0	0
ENSG00000075089	90	88	64	68	88	73	122	120	149	140	47	155	120	96	118	89	125	143
ENSG00000075131	52	53	52	47	38	51	87	66	67	59	34	77	67	79	70	39	72	72
ENSG00000075142	153	104	138	147	127	161	234	197	231	190	127	229	234	257	219	144	211	272
ENSG00000075151	1369	1138	1150	1087	1194	1345	1642	1343	1703	1426	999	1608	1519	1423	1345	1060	1381	2257
ENSG00000075188	64	63	62	67	89	60	96	103	138	99	70	96	99	93	121	58	122	93
ENSG00000075213	49	26	35	35	30	40	55	79	33	33	36	13	16	18	22	60	82	12
ENSG00000075218	19	23	38	40	16	38	50	34	27	18	20	38	30	35	33	24	35	53
ENSG00000075223	55	51	43	46	88	96	115	77	122	126	57	64	133	57	106	45	121	52
ENSG00000075234	184	83	363	146	157	151	113	105	127	147	83	187	128	226	86	72	101	343
ENSG00000075239	66	111	72	59	91	60	81	80	88	69	67	114	129	82	108	88	105	139
ENSG00000075240	183	200	221	276	296	292	316	239	321	293	169	293	353	220	247	205	295	179
ENSG00000075275	70	60	44	106	123	48	135	54	74	55	55	79	48	74	72	49	61	95
ENSG00000075290	3	2	2	5	4	5	0	7	1	2	3	1	3	0	1	2	6	2
ENSG00000075292	2527	2960	2362	2831	3025	2948	4976	4209	5047	4132	2249	4599	4776	3508	4372	3000	4334	5021
ENSG00000075303	157	194	146	189	150	246	501	366	639	443	334	370	473	316	370	266	468	454
ENSG00000075336	67	59	67	71	94	88	109	136	112	126	43	90	114	71	102	48	117	146
ENSG00000075340	102	155	99	100	142	78	120	116	145	95	260	132	121	301	163	108	88	88
ENSG00000075388	3	1	4	4	3	1	1	3	0	0	4	1	0	0	3	0	1	0
ENSG00000075391	47	36	37	46	50	52	58	25	32	25	49	27	22	33	46	36	55	32
ENSG00000075399	243	231	181	132	193	238	171	274	201	185	210	204	234	210	195	200	139	189
ENSG00000075407	451	457	453	604	645	502	912	767	775	819	437	809	846	598	843	577	837	1015
ENSG00000075413	1488	1906	1448	1691	1369	1900	2993	2617	3062	2036	2096	2808	3016	2709	2385	1789	2567	2376
ENSG00000075415	688	941	599	798	813	976	1042	905	1168	993	467	987	1133	933	913	665	1035	926
ENSG00000075420	1842	1755	911	797	974	1757	1776	1871	2288	1440	1128	1489	1824	1469	1572	925	1430	1634
ENSG00000075426	1249	1360	989	742	799	1608	1056	1455	1563	1185	694	1165	1440	1197	1067	622	936	871
ENSG00000075429	0	0	5	0	0	1	0	0	0	2	1	0	0	0	0	0	1	1
ENSG00000075461	0	0	4	1	0	1	1	0	1	1	3	1	0	0	0	0	0	0
ENSG00000075539	2101	2697	2034	2445	2576	2558	3978	3383	3905	3518	1972	3608	3671	3275	3523	2503	3430	4016
ENSG00000075568	1122	1079	771	982	1066	1150	1904	1363	1611	1459	949	1435	1613	1230	1560	910	1497	1606
ENSG00000075618	3	7	12	7	16	23	6	15	8	5	8	4	3	8	7	11	5	2
ENSG00000075624	20816	22265	18486	21383	18311	30292	26456	25466	24825	19293	22155	25662	27308	28773	25637	17035	19998	21156
ENSG00000075643	8	5	10	5	7	16	7	9	1	3	13	8	6	6	2	8	6	0
ENSG00000075651	265	274	145	231	146	316	561	325	465	311	328	262	377	256	335	230	279	254
ENSG00000075673	3	2	5	3	7	14	2	5	0	4	8	2	0	3	2	6	6	2
ENSG00000075702	72	28	42	61	23	61	55	45	42	41	41	54	35	52	41	29	64	59
ENSG00000075711	658	835	622	746	813	754	1234	1035	1195	1210	552	1173	1159	835	1094	754	1183	1302
ENSG00000075785	695	969	555	645	695	931	964	840	1099	724	464	783	894	778	849	578	777	673
ENSG00000075790	123	108	118	138	133	142	301	260	281	253	126	259	263	229	240	199	291	340
ENSG00000075826	322	283	343	437	453	377	426	480	402	485	255	347	416	316	412	366	375	414
ENSG00000075856	442	466	475	519	661	559	660	604	664	627	301	591	675	538	610	440	597	631
ENSG00000075884	1358	2519	1285	1486	1835	1625	2463	2602	3209	2560	1250	2640	2849	2051	2702	1491	2282	2589
ENSG00000075886	0	0	0	0	3	1	1	2	1	0	0	0	0	0	2	1	3	0
ENSG00000075891	4	2	7	1	2	0	3	1	2	1	5	1	1	0	5	11	0	0
ENSG00000075914	115	157	106	169	216	135	213	193	199	178	100	172	181	144	216	125	213	188
ENSG00000075945	264	263	250	245	256	301	421	309	396	303	289	388	177	362	333	344	342	448
ENSG00000075975	173	230	192	245	224	254	284	265	271	284	130	273	293	207	280	208	261	354
ENSG00000076003	214	208	196	263	159	358	361	269	280	258	154	306	254	333	283	175	313	494
ENSG00000076043	157	224	138	210	143	180	407	441	359	256	378	375	316	498	321	278	290	297
ENSG00000076053	156	111	116	107	117	136	273	212	297	243	183	252	227	214	265	181	218	294
ENSG00000076067	172	181	91	193	175	210	265	271	285	186	50	120	200	70	222	93	228	119
ENSG00000076108	2439	2395	2045	2164	2636	2754	2723	2367	2710	2344	1818	2638	2971	2189	2412	1805	2329	2511
ENSG00000076201	267	272	329	295	387	304	358	265	319	302	204	265	349	269	305	235	252	271
ENSG00000076242	233	205	225	243	258	272	421	280	302	290	119	282	359	223	281	166	292	356
ENSG00000076248	28	31	27	41	51	46	55	40	58	56	25	66	40	57	38	20	61	79
ENSG00000076258	39	40	32	46	35	39	72	53	47	49	10	39	50	35	56	57	38	47
ENSG00000076321	178	237	237	241	251	231	325	287	284	315	169	286	340	251	298	215	307	346
ENSG00000076344	1	7	1	3	1	5	0	0	1	0	4	0	1	1	1	3	2	0
ENSG00000076351	54	38	22	56	36	61	38	53	33	46	11	10	72	22	55	19	78	15
ENSG00000076356	85	141	89	94	69	121	110	111	132	130	39	71	114	78	136	65	142	34
ENSG00000076382	98	93	88	107	60	123	117	96	88	81	68	133	112	108	82	82	125	135
ENSG00000076513	1518	2029	1200	1241	1282	2182	2114	2020	2269	1512	1597	2274	2765	1725	2118	1186	1787	1704
ENSG00000076554	81	125	41	143	167	87	399	159	335	176	103	252	180	213	225	105	124	287
ENSG00000076555	129	157	120	209	146	196	129	217	155	169	128	136	183	70	182	172	157	99
ENSG00000076604	73	82	57	99	109	84	88	80	97	70	58	99	73	61	98	71	44	97
ENSG00000076641	1895	2369	1492	1944	2089	1742	3263	3394	3467	3017	1654	3630	3215	2700	3283	2227	2935	3281
ENSG00000076650	157	185	191	207	201	190	230	177	218	173	92	196	221	167	213	154	183	265
ENSG00000076662	758	1141	694	739	837	1551	1118	1014	1803	803	629	832	1206	809	850	632	833	585
ENSG00000076685	1437	1392	865	1031	1108	1700	2088	2115	2525	1618	1234	1958	2153	1243	1520	1045	1700	1614
ENSG00000076706	8	6	1	9	10	14	11	6	7	6	7	1	1	8	5	8	7	5
ENSG00000076716	5	5	2	3	5	9	7	8	2	2	7	1	4	3	9	0	2	4
ENSG00000076770	6395	10578	5091	10146	1084	8596	21012	21529	12281	8678	33436	20524	24049	18290	17544	19121	18403	8562
ENSG00000076826	5	2	3	5	3	3	3	10	0	4	3	7	5	3	1	1	5	5
ENSG00000076864	38	101	244	15	9	88	103	91	86	49	899	38	164	767	116	471	13	65
ENSG00000076924	183	159	169	206	242	220	223	207	195	175	103	149	193	175	175	172	159	136
ENSG00000076928	2419	2525	3033	3216	4209	3509	3540	3459	2974	3308	1926	2769	3446	2690	2845	2626	2640	2793
ENSG00000076944	398	415	293	323	351	557	488	451	474	346	393	364	520	445	382	282	389	251
ENSG00000076984	189	213	221	256	237	309	315	334	251	246	258	245	328	303	273	219	187	174
ENSG00000077009	2	0	1	0	1	1	0	0	1	0	0	1	0	0	1	0	0	0
ENSG00000077044	1266	1644	1662	1932	2142	1950	2653	2166	2242	2070	1512	1843	2180	1680	2117	1551	1737	1563
ENSG00000077063	27	16	24	35	21	34	63	27	13	9	15	4	14	2	24	11	52	4
ENSG00000077080	0	0	2	1	1	1	1	2	2	0	0	3	0	0	3	3	1	2
ENSG00000077092	6	2	5	4	11	7	5	3	0	2	4	4	2	6	4	4	9	0
ENSG00000077097	1173	1932	1246	1653	1740	1778	2844	1981	2791	2452	1254	2598	2491	2136	2532	1678	2421	2818
ENSG00000077147	532	849	558	718	634	775	1426	1200	1544	1304	798	1457	1359	1309	1244	929	1363	1566
ENSG00000077150	509	623	363	409	592	658	510	595	485	416	322	511	651	454	617	393	457	346
ENSG00000077152	9	13	7	16	14	16	20	13	9	20	9	16	11	22	11	16	16	16
ENSG00000077157	615	1037	793	818	979	1187	1232	1035	2003	1234	476	1140	1324	724	1013	726	1019	1094
ENSG00000077232	657	896	614	880	1016	850	1748	1236	1532	1306	520	1321	1392	1040	1401	716	1403	1500
ENSG00000077235	603	619	732	714	809	772	848	744	764	732	361	749	765	614	778	618	736	797
ENSG00000077238	1549	1854	1126	1040	1469	1565	1793	2020	1997	1534	1151	1595	1593	1581	1464	1074	1175	1209
ENSG00000077254	1010	1121	812	1049	932	1120	1983	1910	1946	1547	1607	1941	2027	1780	1607	1233	1715	1818
ENSG00000077264	17	6	22	17	17	14	5	14	4	6	28	2	3	4	7	13	8	4
ENSG00000077274	5	2	4	2	2	4	3	5	1	0	6	3	0	1	3	2	4	0
ENSG00000077279	10	8	10	12	10	11	5	3	2	2	26	5	1	1	9	12	2	4
ENSG00000077312	119	91	115	146	140	136	148	166	153	132	52	123	157	110	115	71	139	221
ENSG00000077327	13	8	10	10	10	15	11	10	6	5	11	11	6	6	9	3	7	24
ENSG00000077348	26	35	29	42	57	56	56	48	37	38	24	31	27	30	33	35	34	36
ENSG00000077380	262	300	192	251	296	271	495	413	478	383	159	349	401	379	377	253	381	392
ENSG00000077420	1320	2124	1085	1038	1344	1775	2055	1946	2623	1683	934	1845	2052	1593	1885	1099	1588	1877
ENSG00000077454	249	296	231	276	357	343	385	346	333	300	190	213	338	191	232	235	238	214
ENSG00000077458	239	268	164	271	247	230	666	535	769	532	292	521	513	430	535	358	663	658
ENSG00000077463	47	45	47	49	45	68	44	53	54	36	20	45	55	41	36	32	34	29
ENSG00000077498	9	3	6	9	12	6	2	4	3	2	4	3	1	0	2	5	0	0
ENSG00000077514	258	367	202	263	232	362	387	304	377	336	196	297	403	257	421	199	413	304
ENSG00000077522	10	1	5	4	9	15	7	3	2	2	11	0	0	1	2	2	5	5
ENSG00000077549	891	978	832	911	956	1228	984	975	1063	883	645	1010	1015	965	947	690	825	838
ENSG00000077585	170	156	81	72	85	102	94	123	129	93	49	128	151	118	119	97	118	129
ENSG00000077616	29	5	39	16	17	27	12	5	10	2	29	9	10	5	5	16	12	4
ENSG00000077684	375	594	443	545	635	510	696	647	729	646	329	670	641	560	741	560	618	555
ENSG00000077713	51	43	49	53	44	55	61	76	65	52	22	50	69	48	39	17	77	51
ENSG00000077721	190	220	181	228	236	230	416	340	395	317	155	372	385	256	292	244	354	391
ENSG00000077782	53	34	52	55	47	31	56	31	67	58	27	20	53	19	45	43	52	31
ENSG00000077800	2	4	0	2	1	8	0	2	1	0	0	1	0	0	2	0	4	4
ENSG00000077935	24	6	9	14	11	23	16	38	13	7	14	18	17	15	43	20	19	11
ENSG00000077942	10	2	7	2	5	1	2	4	2	0	5	1	5	1	3	4	3	7
ENSG00000077943	19	8	9	10	10	17	4	2	1	3	15	1	1	3	4	13	14	3
ENSG00000077984	192	147	252	74	74	109	129	146	273	106	91	246	115	277	69	54	72	274
ENSG00000078018	31	12	29	23	44	39	32	30	25	24	29	23	19	25	21	35	21	22
ENSG00000078043	493	555	464	643	584	626	1324	1015	1199	1132	465	1036	1173	759	1210	732	1221	1098
ENSG00000078053	19	18	13	11	18	18	15	2	10	14	17	7	12	3	12	23	6	6
ENSG00000078061	382	359	332	371	416	450	444	405	368	411	297	421	467	435	364	293	435	356
ENSG00000078070	181	214	196	255	248	198	344	277	296	309	133	264	315	250	305	165	295	355
ENSG00000078081	201	15	10	7	24	14	13	21	16	13	21	29	20	17	4	5	20	110
ENSG00000078098	31	11	22	15	26	20	8	7	7	1	16	16	8	12	11	28	15	13
ENSG00000078114	98	18	33	147	123	180	21	20	23	14	100	9	5	87	17	6	210	6
ENSG00000078124	459	414	268	318	282	462	686	704	730	566	326	495	700	499	501	375	711	606
ENSG00000078140	534	668	515	632	505	609	1179	950	1165	943	622	1076	1089	945	1021	839	1046	1244
ENSG00000078142	762	1085	688	827	894	998	1531	1290	1628	1334	679	1433	1388	1055	1371	870	1396	1406
ENSG00000078177	739	992	776	1115	1134	872	1854	1624	1744	1941	833	1623	1642	1087	1636	1231	1695	1560
ENSG00000078237	99	129	95	86	140	118	149	149	131	135	48	133	195	127	130	87	112	145
ENSG00000078246	39	57	58	50	58	59	56	61	64	66	30	75	47	41	40	57	47	77
ENSG00000078269	302	343	300	449	466	409	485	392	425	480	293	530	514	350	522	392	508	455
ENSG00000078295	29	10	25	15	15	27	10	9	7	3	30	14	1	5	14	18	16	2
ENSG00000078304	1535	1743	1757	1598	1922	1818	2249	2117	2538	2265	1196	2635	2424	2284	2304	1661	2159	3139
ENSG00000078319	50	52	46	72	74	48	55	49	68	79	27	66	63	49	74	33	64	65
ENSG00000078328	21	5	8	7	8	8	6	1	2	1	14	6	4	4	12	13	6	2
ENSG00000078369	1732	1889	1445	1592	1638	1955	2055	1777	2150	1725	1218	1936	2121	1936	1876	1209	1891	1810
ENSG00000078399	2	4	3	5	0	3	3	10	2	1	3	8	8	1	3	6	1	1
ENSG00000078401	9	13	10	10	20	17	15	18	10	17	10	11	12	8	22	10	14	14
ENSG00000078403	560	707	615	678	759	721	1041	853	1031	915	495	945	999	663	970	709	892	938
ENSG00000078487	62	45	41	57	69	54	82	65	80	62	42	49	72	55	61	59	56	86
ENSG00000078549	8	2	4	1	6	8	5	4	1	2	12	3	0	1	1	3	5	0
ENSG00000078579	2	1	0	0	7	2	1	2	1	0	1	1	0	2	0	2	2	6
ENSG00000078589	122	127	101	172	193	130	253	131	189	176	90	208	198	178	171	165	120	244
ENSG00000078596	100	195	129	172	255	183	267	198	329	250	113	330	179	290	213	184	321	279
ENSG00000078618	1484	1677	1301	1407	1377	1966	2490	2432	2608	1752	1510	2430	2525	2309	2219	1425	2150	2179
ENSG00000078668	255	263	223	337	327	302	507	439	497	426	250	492	420	357	406	272	476	446
ENSG00000078674	1976	2841	2299	2524	2981	2517	4503	3723	4253	3401	2402	4090	3756	3323	4494	2770	3610	4179
ENSG00000078687	591	826	815	947	1128	870	1094	1023	1050	1071	618	1054	1005	792	1057	988	842	990
ENSG00000078699	382	485	409	487	569	487	625	545	516	596	308	508	593	485	550	396	540	570
ENSG00000078725	9	0	6	2	8	4	3	2	0	1	3	1	0	1	2	5	4	3
ENSG00000078747	361	471	394	428	447	490	737	582	809	639	412	751	770	587	661	503	743	761
ENSG00000078795	14	6	6	5	8	11	1	3	1	1	6	3	0	1	5	13	10	2
ENSG00000078804	44	101	46	60	50	97	108	74	96	63	80	59	85	73	63	37	28	75
ENSG00000078808	262	220	273	282	348	360	281	271	295	283	133	238	243	244	270	281	214	281
ENSG00000078814	8	9	7	8	11	14	19	15	9	2	2	4	2	1	11	14	7	7
ENSG00000078898	5	2	3	0	0	7	2	0	0	1	1	0	0	0	0	1	1	0
ENSG00000078900	3	2	5	7	1	8	7	7	1	0	5	3	0	4	3	8	3	4
ENSG00000078902	219	239	247	226	279	287	329	258	348	232	180	235	333	231	242	154	235	165
ENSG00000078967	61	87	54	73	76	76	81	67	84	53	50	54	66	51	67	50	81	72
ENSG00000079101	6	0	2	6	5	10	6	4	3	1	4	1	2	4	4	5	5	2
ENSG00000079102	37	17	14	29	27	32	30	17	18	17	30	15	8	7	12	34	21	5
ENSG00000079112	8	2	8	3	6	15	1	5	3	6	10	0	0	3	2	8	6	3
ENSG00000079134	276	399	368	427	530	379	745	615	688	701	280	650	643	483	683	508	680	757
ENSG00000079150	8	4	13	11	12	16	17	9	9	14	13	18	7	14	12	19	11	17
ENSG00000079156	25	14	21	22	32	35	14	16	18	12	27	37	6	29	21	19	20	13
ENSG00000079215	43	11	12	14	13	18	15	33	25	18	25	14	13	16	12	4	21	24
ENSG00000079246	1327	1915	1301	1595	1891	1855	2316	1921	2318	2002	1016	2300	2308	1734	1975	1431	2009	2312
ENSG00000079257	19	47	40	47	38	71	96	68	61	43	57	58	99	51	86	42	74	66
ENSG00000079263	1119	490	607	500	948	484	802	516	677	505	407	1025	640	580	561	327	483	1484
ENSG00000079277	792	706	515	500	490	928	823	884	1251	698	470	786	1130	585	807	518	828	669
ENSG00000079308	1425	2439	2164	1976	372	1474	3065	4032	2338	1038	8674	3369	4992	5566	3081	2658	2457	1025
ENSG00000079313	202	205	223	224	302	267	303	267	242	180	142	191	245	227	183	162	156	168
ENSG00000079332	521	574	492	580	561	622	846	758	968	849	432	847	921	674	759	568	828	995
ENSG00000079335	614	866	683	720	1099	742	1533	1009	1323	1291	654	871	953	878	1148	867	1173	1023
ENSG00000079337	8	12	11	11	16	21	19	17	17	18	17	29	9	7	27	21	32	7
ENSG00000079385	705	237	216	291	223	297	771	424	679	312	747	503	473	355	283	250	255	484
ENSG00000079387	317	327	285	297	321	332	450	365	431	389	280	454	461	368	421	243	391	455
ENSG00000079393	7	2	5	3	1	5	11	9	12	11	22	2	7	1	4	11	0	5
ENSG00000079432	537	568	479	471	670	766	638	689	547	497	360	477	633	474	405	372	432	449
ENSG00000079435	38	38	39	46	51	43	63	42	38	41	57	36	51	34	39	32	33	43
ENSG00000079459	342	449	350	346	386	537	449	545	514	516	454	600	537	533	348	335	630	572
ENSG00000079462	25	24	20	30	27	12	20	28	18	31	17	14	30	20	17	11	27	21
ENSG00000079482	55	56	38	80	48	74	75	66	71	52	45	57	80	37	97	68	81	44
ENSG00000079557	9	0	4	6	6	9	1	4	2	1	3	4	0	2	3	6	4	0
ENSG00000079616	226	246	276	293	328	245	314	255	268	300	153	318	272	260	287	252	282	348
ENSG00000079689	2	3	5	3	3	3	4	4	1	1	7	3	0	1	5	10	2	0
ENSG00000079691	166	277	162	356	304	246	393	334	279	412	231	353	430	308	332	346	324	504
ENSG00000079739	124	120	129	158	149	170	168	134	142	154	82	164	142	127	167	133	109	115
ENSG00000079785	256	340	239	302	359	319	463	359	473	434	205	392	436	363	438	249	408	500
ENSG00000079805	1736	1990	1747	2036	2171	2381	2341	2131	2391	2032	1351	1931	2328	1820	2024	1366	1743	1782
ENSG00000079819	167	181	113	237	204	151	337	206	237	207	82	174	228	191	249	202	263	158
ENSG00000079841	46	7	25	13	37	35	10	5	6	3	39	14	3	3	12	19	18	13
ENSG00000079931	26	8	9	17	23	11	9	10	6	3	8	5	1	3	9	19	11	28
ENSG00000079950	1446	1846	1154	1517	1631	1920	4598	3303	4399	2959	1949	3293	4032	2716	3535	1961	3501	3271
ENSG00000079974	73	82	78	113	103	94	119	115	103	137	60	116	109	80	125	87	109	107
ENSG00000079999	87	107	117	104	93	142	85	78	73	93	61	100	117	98	77	76	79	92
ENSG00000080007	24	3	10	8	15	12	10	23	9	8	3	6	4	22	13	18	11	14
ENSG00000080031	6	3	7	5	1	9	5	8	7	3	3	1	1	8	4	15	7	3
ENSG00000080166	21	15	17	10	20	24	12	19	9	13	12	22	14	1	16	10	12	12
ENSG00000080189	369	406	440	561	692	489	600	551	574	541	357	483	564	425	582	412	463	398
ENSG00000080200	494	513	329	474	477	635	713	692	706	589	135	430	751	343	715	407	863	457
ENSG00000080224	28	5	10	8	10	17	8	3	3	3	22	5	0	6	3	12	9	8
ENSG00000080293	2	2	1	2	3	4	3	0	3	2	0	3	4	0	3	1	3	0
ENSG00000080298	373	567	412	533	521	496	941	752	901	919	472	837	824	675	862	531	778	845
ENSG00000080345	1495	1655	1188	1573	1696	1697	2820	2522	2940	2473	1341	2606	2725	2006	2461	1871	2572	3341
ENSG00000080371	583	787	529	545	582	756	1368	1180	1355	1079	906	1246	1316	1152	1325	866	1078	1085
ENSG00000080493	48	28	51	48	37	64	26	28	37	46	18	52	53	62	33	50	68	67
ENSG00000080503	2139	2759	2091	2384	2825	2672	3621	3032	3572	3371	1711	3091	3539	2566	3512	2214	2960	3192
ENSG00000080511	0	0	1	0	2	3	2	3	0	0	2	1	0	0	0	0	6	0
ENSG00000080546	198	268	170	246	244	241	501	333	366	431	145	336	318	387	384	340	424	309
ENSG00000080561	10	2	4	6	6	1	3	2	0	2	9	2	1	1	0	0	2	0
ENSG00000080572	6	0	2	3	3	3	1	1	0	0	2	2	0	1	2	0	0	0
ENSG00000080573	11	2	21	15	24	12	5	9	5	3	5	7	3	7	5	4	13	5
ENSG00000080603	135	153	155	177	190	209	212	198	204	215	91	142	214	151	166	102	152	230
ENSG00000080608	222	287	271	271	362	259	484	385	423	414	170	383	432	308	416	292	336	518
ENSG00000080618	10	6	4	5	6	5	1	3	0	2	1	1	0	0	3	0	3	0
ENSG00000080644	4	0	5	6	9	2	2	0	1	1	13	1	2	0	1	5	4	5
ENSG00000080709	9	5	2	5	9	5	5	0	2	0	5	0	0	0	6	9	3	0
ENSG00000080802	489	538	440	474	542	522	891	781	816	770	417	738	833	702	804	470	742	788
ENSG00000080815	1337	1524	921	1015	1146	1458	1800	1384	2076	1384	862	1485	1887	1302	1510	1056	1518	1359
ENSG00000080819	137	146	130	204	139	193	330	370	333	284	293	274	331	622	298	252	386	327
ENSG00000080822	198	117	159	265	170	188	420	370	457	507	156	411	310	336	269	252	462	550
ENSG00000080823	31	58	28	25	30	28	49	26	45	18	12	33	45	23	18	35	32	28
ENSG00000080824	1839	2544	1501	1512	1823	1732	2386	2371	1801	1564	1389	2099	1709	2159	1860	1466	1647	2650
ENSG00000080839	406	487	428	463	355	456	754	582	661	582	432	865	620	638	606	468	646	1034
ENSG00000080845	259	288	240	288	373	356	375	332	356	295	178	242	316	251	330	157	309	236
ENSG00000080854	115	100	125	216	168	138	176	257	110	206	85	159	141	122	174	168	205	106
ENSG00000080910	0	0	0	0	0	0	0	0	0	0	0	0	0	0	0	0	0	0
ENSG00000080947	82	102	107	167	168	117	209	165	183	203	91	164	177	121	175	142	207	188
ENSG00000080986	88	78	61	91	56	57	123	63	74	105	41	120	86	113	74	46	104	181
ENSG00000081014	299	405	247	317	336	369	558	581	587	516	275	573	588	498	570	383	557	700
ENSG00000081019	301	405	304	353	398	372	709	613	759	647	440	675	651	526	670	519	627	625
ENSG00000081026	125	188	114	164	171	149	204	200	173	204	103	170	150	122	228	128	209	169
ENSG00000081041	6	45	15	4	4	17	1	14	8	3	7	7	9	13	26	4	10	12
ENSG00000081051	28	2	6	11	9	10	3	7	1	0	22	4	1	2	6	16	6	8
ENSG00000081052	33	13	21	34	32	30	20	18	11	14	21	14	9	6	12	12	18	14
ENSG00000081059	2007	3588	2912	4609	5858	3008	4283	4525	3624	5299	2262	4008	4852	3032	5137	4356	4116	3664
ENSG00000081087	241	230	167	197	194	246	402	382	556	329	198	372	412	366	360	168	441	522
ENSG00000081138	36	5	23	20	37	29	11	5	9	7	22	5	4	3	7	26	24	10
ENSG00000081148	76	117	72	84	130	110	145	112	136	133	74	163	157	116	147	108	116	125
ENSG00000081154	458	487	374	524	377	588	1174	1084	1207	854	1185	1310	1192	1253	1124	987	1192	1114
ENSG00000081177	72	102	55	103	108	92	119	109	117	125	67	111	114	72	114	95	106	63
ENSG00000081181	23	13	9	23	11	36	35	25	20	16	78	56	32	71	27	29	14	8
ENSG00000081189	499	608	371	681	668	605	1530	821	978	793	355	738	1018	809	1019	516	1069	840
ENSG00000081237	11602	16350	10539	10545	12997	14888	19191	19102	23085	18917	9270	21462	22154	16632	20213	11679	18892	22336
ENSG00000081248	6	7	2	5	4	10	4	7	5	1	8	3	4	4	7	12	8	3
ENSG00000081277	9	2	4	0	5	5	3	1	1	2	13	0	1	2	4	14	6	2
ENSG00000081307	147	169	192	237	235	219	412	347	412	371	192	383	375	299	377	240	391	430
ENSG00000081320	2908	3730	2246	2729	3151	3410	5539	5466	6937	6376	3548	5518	5334	5023	6008	3476	5793	4919
ENSG00000081377	85	67	69	92	72	125	152	180	160	79	117	149	61	131	171	71	117	117
ENSG00000081386	318	276	294	367	413	268	463	390	457	443	203	422	389	346	428	301	402	511
ENSG00000081479	52	10	27	28	32	38	18	13	3	8	42	13	2	12	18	36	19	15
ENSG00000081665	380	397	403	562	506	484	1028	675	866	970	284	914	863	554	719	631	1026	613
ENSG00000081692	86	72	102	119	120	99	139	125	101	118	55	112	150	83	95	88	93	126
ENSG00000081721	46	45	47	74	44	53	96	75	107	85	40	87	76	73	80	33	65	107
ENSG00000081760	122	103	79	120	163	165	135	103	115	143	120	134	135	104	109	72	107	122
ENSG00000081791	415	474	452	628	558	564	719	683	695	742	309	541	776	539	585	390	705	556
ENSG00000081800	16	4	11	8	10	16	6	8	3	1	17	0	0	3	6	16	8	2
ENSG00000081803	25	7	14	9	20	19	5	2	5	3	12	4	1	2	4	9	12	14
ENSG00000081818	7	4	1	2	3	4	3	2	0	0	3	0	0	0	4	11	4	1
ENSG00000081842	1	0	1	1	5	4	1	0	0	0	7	3	0	0	6	1	0	1
ENSG00000081853	4	1	1	5	6	5	5	4	3	0	9	0	1	2	2	1	2	0
ENSG00000081870	79	84	81	100	110	95	192	121	206	150	80	179	183	126	167	111	184	275
ENSG00000081913	95	118	90	100	122	181	149	133	120	114	89	122	142	84	143	68	127	95
ENSG00000081923	16	5	7	18	12	15	7	8	6	4	14	5	2	3	5	9	6	2
ENSG00000081985	78	54	46	106	80	132	51	44	106	152	36	154	114	66	43	64	75	117
ENSG00000082014	90	135	105	87	128	165	127	137	133	107	76	129	165	97	116	83	148	97
ENSG00000082068	317	394	321	387	470	411	566	457	541	464	197	380	481	330	499	272	511	500
ENSG00000082074	6533	6319	4571	4703	6326	6389	8688	8726	9269	7753	5107	9353	9892	6496	8365	5621	7667	9815
ENSG00000082126	17	13	15	9	17	23	13	13	3	3	22	13	3	11	20	11	6	6
ENSG00000082146	1368	3604	2346	2266	207	2372	3736	4606	3040	1715	7183	5116	5422	5161	4084	4096	4669	1255
ENSG00000082153	312	513	284	305	380	482	582	437	646	543	321	626	566	577	600	448	513	647
ENSG00000082175	36	19	21	16	33	29	10	5	4	4	27	2	5	6	11	21	10	6
ENSG00000082196	43	32	26	52	40	23	62	51	60	65	36	63	89	46	79	50	77	84
ENSG00000082212	601	652	434	541	561	692	939	860	1026	893	605	929	1014	803	960	626	933	1079
ENSG00000082213	204	196	164	199	171	206	397	423	333	283	330	362	381	473	403	230	361	405
ENSG00000082258	853	933	774	965	1151	1008	2191	1675	2078	1830	993	1747	2085	1299	1826	1293	2133	2062
ENSG00000082269	164	251	159	212	290	244	477	342	485	363	123	275	446	305	379	278	412	404
ENSG00000082293	101	213	86	260	330	118	591	210	349	310	161	253	219	344	349	247	215	272
ENSG00000082397	484	350	253	223	351	399	494	421	436	272	96	221	488	190	398	204	616	354
ENSG00000082438	134	214	111	208	169	129	517	211	306	202	196	286	193	204	282	176	212	309
ENSG00000082458	44	27	78	45	69	33	26	30	30	51	43	67	35	65	22	14	36	106
ENSG00000082482	9	0	7	3	5	6	5	4	0	3	9	3	0	1	3	2	3	3
ENSG00000082497	9	2	2	7	6	7	5	3	2	0	8	3	2	0	2	2	6	2
ENSG00000082512	578	702	757	1056	1289	727	1609	1344	1458	1487	628	1389	1295	1089	1459	1092	1191	1467
ENSG00000082515	105	90	99	76	96	121	201	133	188	112	94	151	176	151	133	172	172	176
ENSG00000082516	156	235	174	203	271	205	273	228	286	252	118	244	249	226	257	208	222	258
ENSG00000082556	16	0	6	17	6	3	3	3	2	2	11	3	1	5	8	11	4	3
ENSG00000082641	527	498	407	458	510	575	594	461	560	437	270	429	535	407	534	371	473	420
ENSG00000082684	8	1	3	4	7	3	2	5	1	0	7	0	0	1	4	3	7	2
ENSG00000082701	853	1196	884	864	820	1164	1355	1308	1503	1275	779	1407	1588	1081	1307	851	1320	1513
ENSG00000082781	66	55	74	79	97	147	174	142	86	71	193	123	63	82	154	84	112	68
ENSG00000082805	816	949	762	888	1154	1009	1333	1119	1050	1140	524	901	1259	818	1159	727	1130	945
ENSG00000082898	1895	1827	1400	1618	1656	1787	3523	2846	3456	2708	1382	3036	2963	2371	2988	1901	3336	4041
ENSG00000082929	3	0	1	2	1	5	0	0	0	0	3	0	0	0	1	4	1	0
ENSG00000082996	759	1034	530	539	569	857	1237	962	1573	880	490	1079	1260	947	1000	608	1055	968
ENSG00000083067	51	9	14	12	32	27	14	14	9	3	27	8	4	3	11	36	18	9
ENSG00000083093	138	158	124	184	199	180	260	202	224	192	100	217	221	160	215	171	189	226
ENSG00000083097	812	847	628	851	915	822	1419	1077	1320	1267	467	1129	1043	824	1307	795	1212	1406
ENSG00000083099	160	146	128	191	185	181	234	226	252	235	80	201	277	174	210	158	267	275
ENSG00000083123	73	82	68	103	93	101	147	143	140	161	52	131	137	112	139	123	117	152
ENSG00000083168	2679	3157	2171	2498	2905	3040	3762	3398	3831	3142	1780	3369	3453	2757	3453	2193	2966	3210
ENSG00000083223	2214	3300	2033	1710	2152	3338	4086	3993	5004	2603	1996	3898	4726	3027	3702	2098	3328	3861
ENSG00000083290	437	438	326	389	347	480	632	565	653	648	291	413	723	377	621	379	719	438
ENSG00000083307	11	3	6	4	14	8	3	1	2	2	7	4	0	2	5	10	7	0
ENSG00000083312	912	1213	762	997	967	1071	2042	1741	2173	1733	1252	2049	2071	1834	1773	1270	1908	1837
ENSG00000083444	159	145	128	139	115	266	193	186	236	141	109	148	219	143	165	111	170	171
ENSG00000083454	107	95	96	184	356	102	323	142	204	183	102	142	125	147	124	130	95	233
ENSG00000083457	109	98	105	156	130	125	205	168	189	194	73	131	162	122	156	81	176	144
ENSG00000083520	507	540	410	483	571	571	848	711	941	767	362	759	921	600	785	557	793	991
ENSG00000083535	312	437	304	404	452	417	696	519	678	676	289	608	664	452	701	488	584	815
ENSG00000083544	225	240	231	289	256	243	413	376	475	395	233	418	353	377	417	285	503	556
ENSG00000083622	3	0	0	0	1	2	0	1	0	0	1	0	0	1	0	1	0	0
ENSG00000083635	28	36	39	34	51	31	68	53	46	49	20	42	52	38	50	58	54	30
ENSG00000083642	629	881	655	697	761	820	1486	1222	1369	1284	682	1350	1412	1032	1450	789	1438	1522
ENSG00000083720	194	180	200	237	257	174	267	265	246	299	114	272	226	252	239	196	249	414
ENSG00000083750	115	159	103	155	142	123	256	197	239	175	145	211	210	179	206	127	239	207
ENSG00000083782	7	1	6	2	3	8	2	1	2	1	4	0	1	0	1	5	0	0
ENSG00000083799	2740	3098	2155	2778	3159	2948	4270	4202	5030	4302	3106	4676	4497	3573	4531	2843	3777	4714
ENSG00000083807	52	52	44	39	57	59	47	35	28	45	40	33	46	30	50	36	31	41
ENSG00000083812	86	100	78	100	138	141	146	115	118	131	69	113	146	98	119	128	147	77
ENSG00000083814	141	154	155	190	208	167	249	230	264	248	115	231	245	202	205	247	252	287
ENSG00000083817	61	65	56	67	93	68	97	60	90	72	38	91	88	60	73	87	88	98
ENSG00000083828	448	494	400	525	483	551	655	637	771	595	360	644	737	493	643	422	645	539
ENSG00000083838	45	48	43	46	54	52	46	37	48	60	23	31	51	39	43	26	28	44
ENSG00000083844	495	601	517	620	653	684	1126	874	1044	845	483	949	999	784	849	651	963	1107
ENSG00000083845	452	954	486	976	989	862	773	733	948	793	503	895	804	793	786	656	717	605
ENSG00000083857	55	17	24	27	33	29	21	23	16	15	69	34	12	18	30	33	24	21
ENSG00000083896	841	1147	855	981	1079	1073	1839	1427	1795	1610	845	1561	1562	1319	1615	1094	1340	1649
ENSG00000083937	131	135	59	80	129	124	226	156	260	179	123	242	239	179	204	117	182	243
ENSG00000084070	2628	3663	2080	2038	2861	4156	4992	3188	4355	2721	1616	2787	3504	2784	3394	1778	3165	2159
ENSG00000084072	212	154	164	200	204	181	198	134	289	400	134	136	182	155	302	235	177	318
ENSG00000084073	168	154	149	151	171	242	290	291	376	273	168	326	321	300	287	200	287	342
ENSG00000084090	574	603	586	659	679	668	796	639	773	667	343	713	674	627	707	437	733	904
ENSG00000084092	78	104	105	133	147	135	176	156	164	151	48	132	145	114	141	86	138	113
ENSG00000084093	758	1054	742	977	872	926	1551	1393	1484	1357	826	1351	1375	1248	1452	1115	1398	1529
ENSG00000084110	174	507	327	275	326	619	636	536	839	466	239	421	868	288	599	308	538	137
ENSG00000084112	579	713	622	609	565	796	702	786	879	610	450	651	800	587	797	393	651	627
ENSG00000084207	114	160	157	165	141	192	184	148	140	151	98	128	188	141	140	132	185	83
ENSG00000084234	1395	1961	1236	1366	1351	2181	2188	1760	2201	1595	717	1260	2063	1663	1949	984	2035	1204
ENSG00000084444	52	63	58	60	61	41	69	67	69	76	75	49	84	72	74	50	84	61
ENSG00000084453	40	3	20	31	27	30	11	12	3	4	29	8	1	5	15	14	11	10
ENSG00000084463	343	385	261	345	374	374	510	420	474	413	201	422	411	432	476	288	484	503
ENSG00000084623	140	170	150	193	202	177	183	185	171	180	142	190	135	188	174	135	187	201
ENSG00000084628	10	0	4	3	3	6	2	2	0	0	0	0	1	1	0	2	0	0
ENSG00000084636	10	3	2	1	7	5	9	11	5	4	7	3	0	0	10	24	5	4
ENSG00000084652	448	413	430	583	581	537	596	549	540	502	286	481	521	443	449	390	480	586
ENSG00000084674	36	7	17	14	23	27	17	13	0	4	13	8	4	1	5	33	23	27
ENSG00000084676	1571	2572	1525	1683	1551	2570	2544	2744	2963	1973	2122	2702	3215	2901	2495	1604	2191	2428
ENSG00000084693	76	82	63	94	94	98	112	92	77	81	70	90	122	125	101	56	102	102
ENSG00000084710	8	3	7	6	4	20	1	5	10	7	18	9	1	3	9	6	1	6
ENSG00000084731	49	86	60	63	61	98	85	117	114	64	79	61	94	69	104	53	55	44
ENSG00000084733	667	686	464	529	500	717	1003	947	995	769	615	787	999	870	868	537	897	926
ENSG00000084734	7	3	3	4	7	5	3	7	3	2	4	2	3	4	3	5	4	6
ENSG00000084754	559	828	555	749	740	869	887	830	970	774	304	726	942	694	769	590	908	705
ENSG00000084764	17	21	18	27	15	41	36	17	16	18	18	14	29	34	33	16	27	15
ENSG00000084774	323	372	410	469	600	470	549	515	450	454	306	435	427	396	548	433	366	404
ENSG00000085063	219	339	161	172	132	207	346	348	324	159	325	307	361	515	283	153	149	224
ENSG00000085117	194	235	129	193	253	277	191	207	248	134	162	223	229	195	201	160	130	111
ENSG00000085185	151	240	137	165	159	257	258	238	222	182	184	187	242	143	238	121	157	162
ENSG00000085224	2073	2672	2130	2569	2623	2584	4299	3692	4213	3896	2101	3993	4037	3414	4138	2864	3733	5047
ENSG00000085231	42	29	26	23	33	35	61	52	62	55	19	42	49	52	50	43	48	71
ENSG00000085265	3831	3536	3232	3939	4409	5742	4691	5262	5457	3818	2466	2691	6195	2951	4755	2385	5425	3063
ENSG00000085274	182	215	195	226	224	245	474	438	461	423	288	430	470	437	448	338	459	472
ENSG00000085276	40	11	18	30	28	27	15	16	18	7	14	12	6	16	14	16	22	10
ENSG00000085365	158	152	111	119	134	162	333	255	350	272	145	330	319	263	336	224	349	282
ENSG00000085377	265	334	381	390	410	390	438	365	465	485	174	437	442	338	477	283	420	532
ENSG00000085382	167	153	176	162	195	189	377	274	346	375	179	299	271	253	311	238	344	348
ENSG00000085415	116	182	150	198	204	191	325	314	358	315	142	268	299	235	304	208	293	341
ENSG00000085433	146	156	145	144	153	187	237	183	279	197	84	204	229	148	217	133	199	207
ENSG00000085449	794	533	409	382	538	649	708	660	693	539	480	949	858	558	666	431	685	1276
ENSG00000085465	12	35	29	32	58	47	38	34	40	35	15	45	47	27	59	43	30	43
ENSG00000085491	232	275	205	232	224	244	424	339	348	349	142	254	394	232	327	216	386	516
ENSG00000085511	398	641	508	612	691	528	852	659	776	819	321	653	809	602	800	452	757	823
ENSG00000085514	498	512	361	288	321	688	516	479	553	349	245	413	626	327	465	242	481	239
ENSG00000085552	4	0	2	5	4	6	5	1	1	2	0	1	2	0	3	10	3	3
ENSG00000085563	78	127	147	182	145	164	187	176	192	221	70	180	148	165	179	127	219	230
ENSG00000085644	78	40	62	63	57	64	76	79	83	43	55	60	64	51	39	55	59	58
ENSG00000085662	68	107	104	119	121	119	112	105	126	106	64	136	114	121	110	91	101	107
ENSG00000085719	345	434	323	371	413	490	876	560	890	735	724	693	806	586	645	416	675	690
ENSG00000085721	170	201	173	190	239	201	289	267	330	196	143	236	240	252	254	209	259	271
ENSG00000085733	161	159	174	253	173	298	368	314	215	157	290	265	155	244	364	192	206	146
ENSG00000085741	3	1	3	5	1	5	6	4	5	1	7	4	10	5	6	0	5	0
ENSG00000085760	169	203	158	203	220	231	306	260	309	245	118	267	299	252	258	185	305	317
ENSG00000085788	227	328	295	389	392	359	595	515	621	551	305	563	554	470	499	420	555	640
ENSG00000085831	17	8	19	15	13	13	11	12	7	8	32	6	10	22	8	5	13	10
ENSG00000085832	1085	1132	977	1029	1066	1054	1748	1554	1901	1432	883	1811	1718	1506	1501	1016	1779	1987
ENSG00000085840	60	45	54	61	33	65	81	55	38	39	36	82	53	71	49	51	54	123
ENSG00000085871	56	51	47	66	38	54	117	61	65	59	33	34	51	52	65	42	77	56
ENSG00000085872	138	175	209	184	254	205	258	183	185	235	112	200	229	199	183	183	155	169
ENSG00000085978	382	503	540	548	675	583	693	625	640	722	321	711	604	474	720	510	589	698
ENSG00000085982	204	226	203	296	295	241	392	344	336	316	168	292	372	245	397	250	389	430
ENSG00000085998	95	100	111	140	179	121	132	126	130	158	76	144	132	106	135	105	122	118
ENSG00000085999	43	18	31	54	20	47	48	34	20	25	31	38	33	53	25	23	57	86
ENSG00000086015	104	131	144	154	126	165	169	143	125	156	80	126	143	135	155	112	139	97
ENSG00000086061	939	969	589	554	697	779	907	1045	824	609	800	869	782	839	863	549	637	990
ENSG00000086062	544	775	548	659	733	807	1006	710	983	723	466	797	815	693	815	534	725	568
ENSG00000086065	422	204	185	137	223	215	284	268	315	246	201	365	322	308	263	176	330	527
ENSG00000086102	600	654	636	741	879	655	1017	820	903	866	393	863	867	677	888	673	812	914
ENSG00000086159	9	0	4	0	2	3	2	0	1	3	4	2	0	0	4	4	3	0
ENSG00000086189	62	60	77	79	134	67	176	106	176	135	57	141	92	87	126	83	117	124
ENSG00000086200	166	232	149	204	227	205	330	308	307	347	179	331	306	259	354	243	307	346
ENSG00000086205	10	5	8	3	16	7	2	4	0	0	6	2	0	3	2	3	6	2
ENSG00000086232	1585	2644	1672	2472	695	2822	3451	4943	2910	1526	5143	4250	4606	6426	3350	3318	3357	1667
ENSG00000086288	99	142	72	78	84	140	198	136	179	139	78	172	170	96	126	112	181	130
ENSG00000086289	28	24	18	31	15	12	12	20	22	18	16	42	11	15	24	43	19	25
ENSG00000086300	381	461	244	230	299	484	822	627	961	455	292	668	876	519	634	375	731	804
ENSG00000086475	117	176	138	183	183	158	215	191	219	212	100	211	196	140	219	153	223	229
ENSG00000086504	75	88	63	71	102	101	72	83	67	76	51	84	88	87	74	54	68	73
ENSG00000086506	40	71	62	100	5	74	91	187	72	14	207	74	168	138	20	66	61	36
ENSG00000086544	74	67	63	74	97	96	111	78	122	84	51	65	93	90	69	74	82	81
ENSG00000086548	33	4	53	86	27	25	289	28	65	106	207	27	109	31	43	86	36	36
ENSG00000086570	21	2	10	7	21	16	6	3	1	5	19	5	2	5	11	18	26	11
ENSG00000086589	349	546	277	335	391	439	519	442	514	465	278	465	466	406	478	326	433	435
ENSG00000086598	420	417	313	431	347	415	604	545	670	500	311	562	564	572	495	339	570	742
ENSG00000086619	127	166	141	146	208	171	379	279	386	302	168	323	366	225	324	201	308	411
ENSG00000086666	711	793	506	649	578	709	1410	1074	1342	1060	716	1290	1299	1064	1198	792	1216	1363
ENSG00000086696	12	10	7	8	6	7	4	7	3	4	8	5	4	2	4	14	9	12
ENSG00000086712	117	204	195	200	212	160	311	224	242	290	140	222	229	172	288	149	211	241
ENSG00000086717	13	15	5	21	19	16	21	6	14	29	12	22	18	13	16	13	13	13
ENSG00000086730	653	577	429	460	601	695	709	757	966	558	264	584	806	533	558	323	577	503
ENSG00000086758	2904	3616	3509	3944	4149	3661	4774	4507	4236	3997	2606	4248	4522	4538	4193	3239	3987	4234
ENSG00000086827	108	148	94	132	152	142	194	164	201	147	97	152	177	138	197	123	197	223
ENSG00000086848	60	67	50	58	54	68	82	71	74	73	60	65	89	57	89	54	104	93
ENSG00000086967	14	14	11	8	46	13	5	3	11	7	17	9	4	4	7	17	4	17
ENSG00000086991	25	4	9	11	23	16	5	9	1	3	14	3	2	1	5	12	12	2
ENSG00000087008	100	158	117	147	167	180	167	128	146	130	90	120	164	134	141	93	164	157
ENSG00000087053	95	103	113	119	131	152	188	191	193	152	89	214	194	176	174	154	185	268
ENSG00000087074	771	1852	710	472	767	1427	1218	752	765	566	881	770	926	782	971	621	400	424
ENSG00000087076	2	0	2	0	0	0	0	0	1	1	6	1	1	2	2	3	0	0
ENSG00000087077	53	67	43	39	39	63	42	69	49	36	38	41	45	45	47	54	31	19
ENSG00000087085	15	3	19	10	3	9	7	12	9	3	77	15	25	83	7	4	2	0
ENSG00000087086	13204	17141	12501	14822	4762	14433	15746	16423	16098	7775	24714	17711	20483	25748	13365	12018	14221	8278
ENSG00000087087	346	363	376	447	538	445	539	487	407	408	244	393	433	385	424	278	410	453
ENSG00000087088	154	112	136	144	175	163	144	162	151	144	97	137	159	131	147	126	134	149
ENSG00000087095	345	376	284	375	369	425	712	579	606	448	358	590	552	476	547	379	548	586
ENSG00000087111	281	321	289	284	325	384	310	313	356	298	203	273	383	328	293	262	340	254
ENSG00000087116	9	7	2	0	4	16	6	8	2	20	14	3	6	2	7	14	5	4
ENSG00000087128	7	3	7	6	3	8	1	2	3	5	5	3	0	1	3	3	3	1
ENSG00000087152	510	445	422	480	571	627	565	554	538	519	390	524	618	486	470	307	478	433
ENSG00000087157	895	739	402	538	569	798	843	1098	1287	722	457	848	991	680	669	456	718	639
ENSG00000087191	248	270	274	278	354	299	345	307	346	322	110	275	330	246	294	176	253	305
ENSG00000087206	845	1109	697	712	886	988	1333	1166	1538	1063	812	1228	1345	1161	1263	1027	1051	1112
ENSG00000087237	5	5	5	10	10	7	4	10	10	3	10	9	12	9	4	3	5	10
ENSG00000087245	5	3	3	6	7	6	1	7	3	1	7	0	1	2	4	13	9	5
ENSG00000087250	0	0	0	0	2	2	0	0	1	1	2	1	0	1	3	0	0	0
ENSG00000087253	527	582	273	313	381	650	806	779	1009	635	959	1045	1045	694	763	358	704	775
ENSG00000087258	10	9	22	17	18	11	11	17	8	7	16	17	2	7	12	12	12	10
ENSG00000087263	132	131	135	150	164	185	257	201	187	184	87	237	196	154	178	134	178	227
ENSG00000087266	2692	2209	1848	1686	2082	2700	2602	2636	2637	1964	1320	1906	3048	1888	2226	1355	2272	1709
ENSG00000087269	283	336	315	360	444	326	424	406	363	393	202	359	361	293	424	328	317	382
ENSG00000087274	2070	2728	2336	2718	2409	2507	3832	3482	3279	2576	3020	3400	3561	3691	3260	2452	2957	2822
ENSG00000087299	51	46	49	64	70	81	118	80	85	81	63	90	81	61	99	80	74	135
ENSG00000087301	316	523	279	399	255	410	810	640	811	588	471	675	638	646	741	505	676	727
ENSG00000087302	251	326	235	336	350	340	531	458	509	437	249	396	461	445	516	320	446	554
ENSG00000087303	11	8	8	12	11	17	13	12	9	9	30	5	6	10	10	22	9	6
ENSG00000087338	130	187	123	156	173	171	414	319	526	397	208	430	425	344	437	273	343	400
ENSG00000087365	699	791	671	696	873	992	1004	868	859	869	421	863	908	756	826	533	820	932
ENSG00000087448	215	230	251	343	269	284	516	494	486	520	296	457	485	396	537	450	439	497
ENSG00000087460	3080	4277	3820	3576	2717	4448	5341	5353	5471	3562	5268	6900	5735	7369	5899	3909	4976	3566
ENSG00000087470	445	569	374	475	447	525	885	665	854	737	436	768	787	659	796	453	834	902
ENSG00000087494	18	1	5	5	4	8	2	0	1	0	6	4	3	2	3	3	1	5
ENSG00000087495	11	7	8	9	7	7	16	2	6	12	8	4	1	9	6	2	11	11
ENSG00000087502	268	354	231	266	357	363	566	611	617	494	293	605	555	490	600	429	530	648
ENSG00000087510	7	4	0	6	0	2	0	1	0	1	3	0	0	0	3	4	0	0
ENSG00000087586	174	176	122	162	63	125	266	155	216	182	160	267	172	206	155	137	199	262
ENSG00000087589	112	348	145	151	148	407	269	219	415	256	154	278	380	242	352	158	272	136
ENSG00000087842	9	2	5	6	5	3	5	4	3	1	5	4	4	5	6	5	4	0
ENSG00000087884	17	14	17	17	16	23	20	20	18	11	6	16	21	13	17	18	27	11
ENSG00000087903	143	557	190	211	259	460	425	400	359	268	128	226	416	199	399	226	246	116
ENSG00000087995	43	59	33	61	77	56	83	62	87	85	42	83	76	72	78	62	96	76
ENSG00000088002	2	1	0	1	4	4	3	3	2	0	2	0	0	0	3	7	0	1
ENSG00000088035	147	192	175	194	194	216	440	340	448	391	219	443	394	323	432	341	390	510
ENSG00000088038	362	384	367	401	459	468	497	441	484	407	277	370	486	355	412	360	336	380
ENSG00000088053	32	20	22	48	32	52	64	76	50	23	60	59	25	54	52	46	37	33
ENSG00000088179	899	1144	1283	1152	1189	1093	1855	1739	2037	2031	1025	2271	1824	1990	1999	1411	1972	2852
ENSG00000088205	394	515	366	453	553	458	707	599	688	687	262	672	675	558	661	486	655	668
ENSG00000088247	326	355	332	392	391	385	438	359	320	379	186	353	383	331	377	302	321	300
ENSG00000088256	27	26	24	45	25	33	34	45	24	24	19	22	30	10	38	5	25	20
ENSG00000088280	20	9	5	15	4	14	15	24	2	12	19	5	12	21	18	15	17	12
ENSG00000088298	237	180	163	171	230	256	258	254	279	191	157	227	248	173	229	194	245	188
ENSG00000088305	16	16	11	19	15	22	42	22	21	15	21	11	16	17	28	23	25	22
ENSG00000088320	0	0	2	0	0	3	1	0	0	1	0	0	0	0	0	0	2	2
ENSG00000088325	95	87	111	133	48	124	201	114	121	106	94	216	128	160	123	86	118	289
ENSG00000088340	11	10	3	11	12	12	8	5	4	9	6	5	2	5	4	1	4	0
ENSG00000088356	48	40	39	35	58	55	36	48	67	44	25	44	68	41	36	26	28	64
ENSG00000088367	18	5	5	4	11	7	9	11	2	2	14	6	5	2	1	14	13	0
ENSG00000088386	11	1	9	5	5	7	5	8	4	1	10	1	2	2	4	10	4	1
ENSG00000088387	513	615	605	707	1163	719	759	831	882	1030	600	973	708	808	906	604	805	992
ENSG00000088448	666	707	633	976	759	690	1668	1495	1743	1584	718	1602	1556	1190	1415	891	1673	1925
ENSG00000088451	75	73	80	80	101	91	147	141	169	147	78	158	151	133	146	95	161	208
ENSG00000088538	25	5	14	15	22	20	14	15	14	15	24	12	14	13	13	19	11	7
ENSG00000088543	22	21	36	47	27	48	39	36	22	35	38	29	22	36	27	46	26	43
ENSG00000088682	110	125	117	140	144	129	183	142	177	133	56	128	119	96	135	116	154	133
ENSG00000088726	64	36	51	84	39	97	127	113	89	49	94	105	47	92	94	45	82	67
ENSG00000088727	30	26	19	37	29	32	38	16	23	31	26	28	21	22	40	8	42	27
ENSG00000088756	28	9	21	11	22	22	9	10	6	1	16	6	1	2	12	9	13	2
ENSG00000088766	149	124	166	176	167	184	363	319	398	325	164	294	295	258	297	197	355	331
ENSG00000088782	2	1	2	0	1	2	1	0	1	0	0	0	0	0	0	0	0	0
ENSG00000088808	85	124	112	94	150	103	116	122	127	164	50	133	102	86	146	83	115	125
ENSG00000088812	241	402	368	413	421	384	540	372	451	510	179	417	500	353	468	408	486	406
ENSG00000088826	313	482	508	1055	142	386	613	1953	592	480	2068	1351	606	302	462	298	456	340
ENSG00000088827	4369	140	977	79	1058	202	129	325	127	57	22	291	144	345	117	17	259	1204
ENSG00000088832	579	630	440	636	538	705	973	969	1066	751	756	854	1017	794	788	508	944	650
ENSG00000088833	780	1253	776	617	757	1309	1356	781	1286	840	516	787	1341	853	1244	528	926	650
ENSG00000088836	8	2	5	2	5	9	4	5	0	8	12	2	2	5	3	3	2	4
ENSG00000088854	181	312	221	271	264	323	383	303	331	361	93	205	327	215	312	176	358	174
ENSG00000088876	85	90	89	143	115	90	128	121	143	128	60	132	89	84	138	67	106	102
ENSG00000088881	10	2	5	5	6	6	4	1	2	9	3	4	1	1	0	0	8	0
ENSG00000088882	7	18	5	21	16	16	13	18	10	15	9	11	15	14	23	6	21	15
ENSG00000088888	934	1027	1022	1340	1386	1383	1719	1548	1600	1464	1132	1337	1519	1134	1396	1003	1283	1363
ENSG00000088899	14	10	6	10	10	8	11	6	5	7	7	6	6	5	4	5	16	4
ENSG00000088926	8	6	4	4	9	16	5	9	3	2	3	0	0	4	2	9	1	0
ENSG00000088930	963	1367	793	833	1024	1216	1391	1182	1585	1181	690	1281	1502	1117	1308	791	1316	1322
ENSG00000088970	170	254	211	235	271	232	395	355	364	364	191	358	410	236	323	228	350	335
ENSG00000088986	190	242	217	315	191	406	408	569	322	239	406	317	383	880	326	310	318	295
ENSG00000088992	187	384	245	256	68	253	271	318	279	173	467	392	459	538	274	318	268	174
ENSG00000089006	687	652	659	842	805	810	1260	1057	1297	1027	558	1213	1044	983	975	706	1065	1354
ENSG00000089009	541	1011	623	1008	861	865	1010	977	1066	930	442	887	906	812	971	663	840	954
ENSG00000089012	136	198	174	307	283	198	233	249	184	293	78	195	202	189	259	195	234	166
ENSG00000089022	409	523	398	520	605	553	858	703	783	845	291	741	698	541	746	409	765	657
ENSG00000089041	509	362	400	303	506	527	453	566	502	430	161	436	732	347	621	313	664	631
ENSG00000089048	127	169	155	176	175	137	268	220	243	282	92	214	242	190	253	165	215	309
ENSG00000089050	39	48	56	73	62	67	78	79	86	60	35	79	70	59	71	47	77	73
ENSG00000089053	1177	1225	1247	1461	1698	1419	2234	1760	2148	1983	864	1880	1992	1431	1804	1440	1968	2058
ENSG00000089057	540	526	450	660	601	684	798	689	845	697	397	666	819	577	829	553	871	504
ENSG00000089060	567	607	425	555	698	665	715	714	659	615	335	502	746	484	559	462	579	458
ENSG00000089063	255	343	230	357	247	312	501	571	481	380	410	451	547	483	447	389	521	343
ENSG00000089091	29	25	37	45	52	35	35	27	43	50	26	48	26	28	46	31	43	52
ENSG00000089094	287	457	434	503	558	469	646	475	542	569	258	495	522	370	526	331	496	463
ENSG00000089101	25	2	7	13	15	12	5	6	3	3	16	5	4	3	5	16	5	6
ENSG00000089116	0	1	3	0	3	0	0	0	0	0	3	0	0	0	1	0	1	0
ENSG00000089123	125	115	91	138	135	114	190	161	186	203	68	174	200	125	151	133	133	158
ENSG00000089127	3874	408	920	347	1240	552	472	626	511	282	146	917	572	627	323	163	560	2169
ENSG00000089154	816	920	906	1204	1384	1030	1237	1032	1064	1118	569	1024	1039	876	972	821	973	977
ENSG00000089157	634	1408	780	1430	1243	1086	1219	1106	1288	1203	919	1317	1131	1215	1158	922	1207	915
ENSG00000089159	2049	2195	1856	1386	1673	2658	1685	2200	2436	1738	1308	1992	2261	1724	1868	1046	1476	1578
ENSG00000089163	9	8	7	13	13	17	7	8	8	14	4	7	3	7	9	11	4	6
ENSG00000089169	39	16	26	23	16	23	17	9	18	10	20	6	11	21	26	20	15	11
ENSG00000089177	224	234	105	235	191	169	325	179	207	241	121	221	151	160	221	147	237	187
ENSG00000089195	116	116	114	89	118	118	190	149	153	160	52	127	143	115	145	73	141	162
ENSG00000089199	6	4	5	7	4	7	4	1	2	1	8	4	1	0	3	0	2	7
ENSG00000089220	96	116	75	118	155	162	134	133	140	148	80	161	130	131	146	100	115	137
ENSG00000089225	3	2	1	1	9	4	1	3	4	1	5	3	1	2	4	9	4	2
ENSG00000089234	298	398	268	344	298	359	501	444	490	373	254	518	471	392	466	276	442	442
ENSG00000089248	433	382	374	437	509	421	504	444	432	393	203	409	433	378	381	291	407	438
ENSG00000089250	15	7	8	12	17	17	8	8	2	1	20	7	0	1	6	11	10	11
ENSG00000089280	3055	4324	3474	3839	4501	4093	5043	4338	4867	4602	2336	4709	5035	3803	5045	3738	4430	5591
ENSG00000089289	241	311	217	282	242	296	305	299	314	252	132	265	320	251	248	186	275	284
ENSG00000089327	380	366	367	462	541	506	690	569	530	496	210	411	450	360	483	341	474	346
ENSG00000089335	167	139	74	263	217	170	423	422	437	469	126	258	403	255	302	215	485	389
ENSG00000089351	861	821	470	547	771	788	713	941	992	639	380	580	800	604	720	528	520	495
ENSG00000089356	2	2	3	3	4	3	1	1	3	0	7	0	5	3	2	2	8	1
ENSG00000089472	11	41	18	28	26	9	31	30	3	15	35	27	2	3	17	9	8	6
ENSG00000089486	136	161	148	209	183	166	190	163	143	189	107	181	146	127	185	122	125	128
ENSG00000089505	92	68	47	46	48	86	64	90	96	62	60	87	75	61	75	63	61	43
ENSG00000089558	3	5	1	1	5	1	2	4	5	2	7	2	8	1	6	7	8	1
ENSG00000089597	686	838	822	906	1114	997	964	922	929	962	437	890	904	881	839	691	888	838
ENSG00000089639	1441	1529	987	951	1193	1809	1616	1766	1688	1238	982	1229	1820	1064	1403	848	1194	920
ENSG00000089682	264	330	241	362	369	322	622	537	506	527	330	553	523	374	544	413	490	545
ENSG00000089685	33	31	30	32	17	33	49	23	16	28	17	27	29	38	33	16	37	47
ENSG00000089692	5	1	43	3	28	5	6	2	0	1	13	52	3	23	3	1	2	77
ENSG00000089693	199	225	175	209	207	259	235	209	273	198	164	203	233	202	174	155	164	145
ENSG00000089723	8	8	5	9	10	10	4	6	7	6	9	4	7	3	10	8	19	3
ENSG00000089737	578	673	650	676	853	654	836	655	710	721	377	760	660	681	756	621	759	828
ENSG00000089775	421	447	446	660	572	422	1042	1020	1014	1195	451	963	1040	746	1003	770	1127	1124
ENSG00000089818	325	367	334	306	369	371	472	477	511	438	245	530	489	342	480	318	432	444
ENSG00000089820	1014	1066	1058	1203	1593	1430	1538	1290	1159	1200	731	1012	1373	953	1059	941	950	910
ENSG00000089847	12	8	11	7	15	3	11	7	6	6	8	5	7	5	11	10	13	7
ENSG00000089876	104	88	78	76	76	126	120	105	132	117	75	92	135	129	93	63	141	74
ENSG00000089902	727	1108	613	711	682	1007	1285	1136	1392	967	906	1011	1430	1042	1218	694	1125	817
ENSG00000089916	1160	1483	1006	1363	1438	1376	2217	1958	2156	2214	1005	2001	2105	1558	2044	1402	2005	1975
ENSG00000090006	93	78	104	98	146	117	104	135	69	121	65	105	95	87	111	57	84	107
ENSG00000090013	346	711	627	389	109	419	710	1077	465	251	2380	889	1257	952	776	560	496	239
ENSG00000090020	263	332	277	254	230	360	308	281	246	213	202	281	337	276	308	213	247	258
ENSG00000090054	254	291	210	265	292	304	504	393	439	404	190	437	458	336	432	292	380	479
ENSG00000090060	1833	2521	1651	2066	1818	2215	4501	4648	4585	3684	2627	4382	4260	3856	4147	2927	3907	4202
ENSG00000090061	430	502	421	429	467	494	669	589	685	568	308	611	624	590	580	402	539	616
ENSG00000090097	9	15	24	5	12	12	16	20	14	6	6	19	12	11	11	12	16	15
ENSG00000090104	168	394	67	59	88	141	80	42	57	86	511	330	67	159	395	150	23	96
ENSG00000090238	700	1135	942	1058	575	1355	1335	1972	1481	627	2040	1366	1709	1945	1028	1054	1131	625
ENSG00000090263	69	59	50	85	86	75	73	85	80	89	32	63	62	72	74	44	75	122
ENSG00000090266	133	132	138	132	181	153	176	152	192	159	56	170	139	149	166	101	156	210
ENSG00000090273	147	163	133	153	212	189	196	170	119	141	96	146	161	134	174	79	135	158
ENSG00000090316	350	585	467	427	538	624	619	644	653	463	402	554	591	466	490	381	488	405
ENSG00000090339	294	253	183	154	199	359	215	273	269	165	169	284	387	205	274	245	274	233
ENSG00000090372	439	562	432	505	518	750	716	596	574	479	318	430	608	396	570	465	480	410
ENSG00000090376	1677	3315	1607	1601	1752	3801	4203	4299	4952	2721	2549	3108	4240	2801	3536	1409	4256	2046
ENSG00000090382	5534	4795	5193	6447	9004	12810	12944	5466	13012	10335	5623	3983	9989	4883	5490	4344	11583	4413
ENSG00000090402	45	5	27	21	27	37	9	11	2	4	22	3	1	5	4	36	13	9
ENSG00000090432	91	66	86	79	89	116	86	73	91	68	63	81	76	93	86	52	93	80
ENSG00000090447	88	80	95	126	155	96	175	136	109	122	58	99	91	111	115	115	88	78
ENSG00000090470	136	134	136	169	177	139	215	151	211	193	114	197	159	140	179	141	165	208
ENSG00000090487	481	472	381	518	463	624	651	601	793	553	322	526	748	495	569	322	622	490
ENSG00000090512	1	4	2	1	4	6	2	4	0	1	4	1	1	1	0	8	1	0
ENSG00000090520	127	123	142	179	178	162	297	227	239	291	100	231	236	253	272	132	267	301
ENSG00000090530	23	6	5	7	10	17	9	4	7	9	20	5	9	6	10	2	8	2
ENSG00000090534	1	2	2	2	2	4	2	2	2	0	1	0	0	3	3	9	1	2
ENSG00000090539	5	3	2	0	1	5	4	5	2	1	3	1	0	1	5	2	5	0
ENSG00000090554	47	40	51	47	73	58	41	58	42	82	29	28	33	35	50	38	40	35
ENSG00000090565	125	127	170	191	241	178	186	165	146	172	128	200	160	163	165	116	151	151
ENSG00000090581	106	108	165	165	162	165	185	178	185	162	57	113	176	114	139	87	146	143
ENSG00000090612	234	302	200	263	327	296	398	336	379	376	158	333	341	274	389	315	383	439
ENSG00000090615	436	514	480	642	711	604	775	712	623	663	336	620	706	568	744	522	548	615
ENSG00000090621	411	637	402	563	577	556	742	642	670	637	324	561	641	496	552	349	660	499
ENSG00000090659	4	4	4	5	4	6	7	8	2	2	8	1	7	5	5	5	4	6
ENSG00000090661	74	110	116	158	191	168	168	149	127	123	91	139	137	103	186	109	131	137
ENSG00000090674	110	132	98	112	87	147	139	129	131	98	191	109	165	213	131	58	106	64
ENSG00000090686	801	1175	843	909	1120	1163	1931	1361	1947	1589	850	1492	1634	1326	1630	1077	1564	1699
ENSG00000090776	39	51	36	51	38	79	64	45	41	40	27	29	42	26	38	55	50	45
ENSG00000090857	916	796	880	1046	1039	1484	1202	997	2165	1461	457	558	693	1017	1340	1254	1364	1700
ENSG00000090861	276	239	247	309	333	256	306	313	279	309	231	321	287	324	308	324	271	315
ENSG00000090863	1806	2530	1968	2461	2727	2385	2691	2576	2689	2788	1234	2628	2786	2264	2883	2217	2445	2404
ENSG00000090889	62	43	39	71	32	58	77	72	62	53	81	100	89	82	81	43	97	115
ENSG00000090905	1156	1305	1184	1299	1624	1450	1986	1705	1677	1751	780	1578	1759	1395	1720	1288	1715	1600
ENSG00000090924	294	721	371	438	436	543	392	363	333	384	401	350	434	321	488	370	317	361
ENSG00000090932	1	2	0	2	2	0	1	0	0	1	1	0	0	1	1	3	1	0
ENSG00000090971	14	14	12	5	7	11	10	9	6	9	1	10	6	11	10	8	7	3
ENSG00000090975	298	363	346	506	615	454	532	480	360	469	248	424	413	311	465	334	320	337
ENSG00000090989	516	619	422	463	535	592	972	786	945	812	365	735	1031	635	874	482	938	846
ENSG00000091009	127	197	143	154	153	186	315	250	370	350	182	360	310	286	328	199	331	357
ENSG00000091010	0	0	0	0	2	1	1	1	0	0	0	0	0	1	1	0	0	0
ENSG00000091039	1365	2216	1078	1377	1532	2652	3188	3155	5343	2866	1589	3323	3108	2600	3079	1723	2935	2731
ENSG00000091073	164	200	159	149	198	232	171	190	188	190	121	151	216	114	179	116	166	120
ENSG00000091106	589	565	321	315	364	601	606	637	708	422	361	465	764	525	542	220	747	411
ENSG00000091127	105	93	81	115	107	99	166	163	140	125	77	149	122	158	152	79	125	161
ENSG00000091128	23	6	5	10	17	25	10	8	4	4	17	10	2	1	5	0	9	10
ENSG00000091129	34	7	12	30	49	27	23	13	6	57	13	16	10	7	18	19	18	2
ENSG00000091136	21	8	12	17	11	16	16	9	8	10	20	15	11	0	15	34	15	7
ENSG00000091137	9	9	11	12	11	12	8	2	5	4	10	3	3	6	5	13	11	3
ENSG00000091138	9	1	10	4	10	9	0	5	7	0	8	2	5	2	1	6	3	5
ENSG00000091140	305	387	264	283	311	362	774	560	741	572	406	617	698	513	650	386	588	686
ENSG00000091157	878	1012	976	1025	1171	1051	1361	1150	1252	1340	580	1249	1270	1003	1275	907	1265	1423
ENSG00000091164	224	257	182	278	247	270	453	443	498	317	308	444	449	456	444	315	387	546
ENSG00000091181	359	233	190	303	191	399	668	312	670	320	432	433	292	276	341	228	168	311
ENSG00000091262	16	28	32	35	29	60	64	52	39	27	14	10	67	17	52	28	49	17
ENSG00000091317	1127	1361	653	731	725	1340	1823	1700	2311	1292	1092	1699	2014	1471	1649	961	1643	1377
ENSG00000091409	903	1834	957	1457	1651	1362	1544	1782	1753	2010	1375	1953	1922	1484	2073	1497	1590	1691
ENSG00000091428	36	23	19	30	29	33	22	19	13	18	26	19	26	13	29	17	18	6
ENSG00000091436	291	376	202	287	196	323	565	480	522	309	962	485	511	477	466	216	520	303
ENSG00000091482	3	1	2	4	2	0	3	0	1	0	5	0	0	0	0	0	0	0
ENSG00000091483	100	102	100	126	101	124	156	98	150	139	72	151	151	131	155	109	166	154
ENSG00000091490	218	419	324	313	577	403	859	405	504	453	240	521	353	425	409	253	415	533
ENSG00000091513	11	6	18	14	8	13	16	23	6	9	9	13	7	8	9	12	3	13
ENSG00000091527	982	1280	872	1102	1074	1357	1616	1395	1727	1360	831	1498	1500	1365	1385	988	1380	1664
ENSG00000091536	15	12	13	12	20	26	20	18	8	17	14	9	12	4	20	5	11	15
ENSG00000091542	322	333	330	435	349	448	424	342	380	319	474	434	422	602	378	274	322	313
ENSG00000091583	9	2	3	1	3	0	1	1	1	2	1	2	2	0	2	1	1	2
ENSG00000091592	2607	4043	3443	3791	4509	4602	5314	4911	5300	4729	2083	3600	5150	3105	4983	3597	4134	3131
ENSG00000091622	21	10	7	10	17	20	23	15	14	9	4	12	20	13	5	8	16	4
ENSG00000091640	89	142	122	129	140	156	136	105	106	85	58	109	105	117	122	90	149	130
ENSG00000091651	28	13	14	35	18	31	51	47	35	43	15	34	39	35	41	14	53	94
ENSG00000091656	59	8	19	15	25	40	7	11	3	3	27	8	1	1	13	19	17	16
ENSG00000091664	13	2	7	7	13	8	4	3	1	3	7	4	0	3	5	5	8	1
ENSG00000091704	4	0	2	1	0	3	1	2	0	1	3	0	0	0	4	1	2	0
ENSG00000091732	92	83	68	91	126	109	114	110	149	119	58	114	124	89	124	55	131	115
ENSG00000091831	45	40	33	35	34	45	43	23	40	45	47	47	31	23	29	15	47	25
ENSG00000091844	27	6	15	13	14	20	4	7	9	5	10	8	9	4	6	14	11	5
ENSG00000091879	11	4	9	6	11	8	0	4	5	2	13	7	3	6	6	18	9	2
ENSG00000091947	48	76	55	76	81	95	69	81	72	73	35	39	76	69	76	42	88	55
ENSG00000091972	13	26	16	46	41	22	68	41	49	33	10	33	43	41	26	30	36	31
ENSG00000091986	37	9	17	17	33	30	8	16	8	4	24	11	2	5	20	14	15	10
ENSG00000092009	1	0	2	0	2	3	3	1	3	1	1	0	1	0	0	4	4	3
ENSG00000092010	563	528	510	467	561	613	468	566	603	376	428	706	659	793	432	364	381	776
ENSG00000092020	221	249	147	202	202	322	345	395	491	400	202	465	445	377	433	179	383	501
ENSG00000092036	166	149	88	81	89	167	90	151	211	103	75	149	227	103	109	83	78	90
ENSG00000092051	14	5	6	9	9	11	8	12	8	3	3	3	8	4	4	4	6	6
ENSG00000092054	12	3	2	2	8	8	3	5	1	5	12	3	3	5	4	6	1	3
ENSG00000092067	47	17	31	38	24	29	75	44	53	29	74	47	34	34	35	25	15	32
ENSG00000092068	52	44	29	47	27	58	33	39	59	33	54	58	44	40	48	32	30	26
ENSG00000092094	244	315	245	385	367	312	524	340	414	357	208	371	464	314	388	300	355	440
ENSG00000092096	6	0	2	5	2	7	1	2	2	3	1	2	1	4	2	11	2	1
ENSG00000092098	278	199	236	175	335	282	249	235	230	199	140	264	255	211	214	138	213	280
ENSG00000092108	518	659	458	509	455	645	981	908	1036	791	442	925	986	807	926	609	907	1064
ENSG00000092140	291	285	255	301	290	281	659	565	680	684	320	691	667	520	619	451	739	850
ENSG00000092148	1647	2194	1664	2029	2078	2146	3218	2679	3087	2708	1771	2869	2821	2485	2725	1973	2910	2847
ENSG00000092199	1655	2165	1471	1670	1934	2158	3037	2587	3079	2488	1457	2864	2770	2425	2925	2093	2707	3154
ENSG00000092200	40	106	45	86	65	126	134	92	142	101	28	72	154	51	165	80	130	29
ENSG00000092201	536	657	548	620	732	724	895	654	809	764	355	808	778	754	799	418	727	1132
ENSG00000092203	490	584	499	586	614	636	788	731	888	662	513	789	809	706	654	465	722	765
ENSG00000092208	35	30	31	50	61	34	55	48	54	58	30	49	63	36	51	26	58	47
ENSG00000092295	53	25	21	25	48	31	22	20	41	28	28	27	43	29	31	19	39	16
ENSG00000092330	380	403	386	373	448	427	437	449	394	411	242	441	404	337	360	233	399	441
ENSG00000092345	18	6	6	13	15	13	13	12	4	7	11	4	2	1	8	21	11	0
ENSG00000092377	5	0	0	0	0	0	0	0	0	0	4	0	1	2	0	2	3	1
ENSG00000092421	38	13	10	11	14	26	25	20	15	17	26	13	18	37	10	20	12	9
ENSG00000092439	1166	1355	1089	1306	1326	1402	2532	1976	2312	2205	1152	2258	2114	1781	2263	1482	2308	2438
ENSG00000092445	12	4	6	7	8	5	7	7	2	2	9	6	1	3	1	4	7	1
ENSG00000092470	136	103	105	169	105	141	182	146	136	132	98	272	168	184	144	130	170	309
ENSG00000092529	73	72	52	73	105	83	138	84	94	72	63	63	89	53	75	43	86	72
ENSG00000092531	600	752	452	528	553	872	1198	1129	1500	902	838	1144	1487	923	1242	623	1238	947
ENSG00000092607	11	3	1	2	7	2	5	1	2	0	7	2	2	0	2	6	4	0
ENSG00000092621	28	33	26	53	42	50	29	39	25	26	33	43	25	19	49	40	27	32
ENSG00000092758	21	23	17	11	16	39	23	5	26	22	9	14	24	7	21	16	22	4
ENSG00000092820	978	1001	931	974	1173	903	1170	978	969	958	506	973	805	1087	962	575	862	1296
ENSG00000092841	1392	1473	1092	1640	932	1795	1645	2035	1646	1095	1852	1623	1826	2151	1278	1082	1267	1153
ENSG00000092847	727	1235	801	1037	1079	1306	1414	1244	1393	1238	639	1107	1598	950	1331	799	1327	833
ENSG00000092850	4	5	2	1	3	6	4	2	4	2	2	5	2	4	2	1	1	4
ENSG00000092853	138	100	94	126	57	99	138	119	88	83	73	142	115	142	101	126	158	260
ENSG00000092871	450	717	502	544	543	632	796	697	939	717	582	825	881	688	888	530	674	699
ENSG00000092929	1033	971	956	911	1175	1543	1354	1303	1405	1070	861	1058	1446	936	1110	903	941	784
ENSG00000092931	187	225	210	200	235	239	334	301	327	301	152	283	331	239	280	203	263	394
ENSG00000092964	849	885	635	766	843	1074	968	838	982	696	168	556	934	610	767	468	1049	717
ENSG00000092969	13	15	14	2	6	17	6	9	7	6	6	7	0	8	6	10	7	11
ENSG00000092978	232	288	234	309	310	273	452	375	461	414	195	394	384	341	448	345	441	501
ENSG00000093000	1099	1453	1123	1206	1325	1633	2178	1804	2443	1722	1142	2152	2092	1525	1879	1246	1836	1683
ENSG00000093009	23	22	24	45	11	47	39	22	21	21	33	51	45	41	29	21	37	68
ENSG00000093010	168	149	194	217	210	208	221	175	181	199	77	154	169	185	190	161	184	108
ENSG00000093072	2337	1565	1230	1581	1753	1773	1781	1536	1543	1728	488	1140	1857	1045	1654	1005	1849	1402
ENSG00000093100	4	2	1	7	8	6	7	1	3	3	4	6	8	8	8	2	7	4
ENSG00000093134	166	899	265	230	231	623	540	618	754	393	290	615	613	450	797	349	452	273
ENSG00000093144	220	276	217	306	272	336	671	611	728	571	261	510	691	461	574	340	724	710
[truncated: 56,052 more rows]
